# Supplementary material for: Immunoscreening of Plasmodium falciparum proteins expressed in a wheat germ cell-free system reveals a novel malaria vaccine candidate
Source: Sci Rep. 2017 Apr 5;7:46086. doi: 10.1038/srep46086 (PMC5380959; doi:10.1038/srep46086)
Supplement: Supplementary Dataset [file srep46086-s2.xls]

## Sheet: Table S1
Table S1: Information on 1,827 proteins in the library expressed by WGCFS.
Library ID	Gene ID (PlasmoDB 5.0)	Gene ID (PlasmoDB 26)	Gene name	Expressed region (aa)	Expressed length (aa)	ORF (bp)	Cloning method	Arithmetic mean of ASC
1162	MAL8P1.72	PF3D7_0817900	high mobility group protein B2 (HMGB2)	1-99	99	300	PCR	3.02699
1208	MAL8P1.137	PF3D7_0805100	conserved Plasmodium protein, unknown function	1-553	553	1662	PCR	2.67524
1013	PFI1350c	PF3D7_0927500	dynein light chain, putative	1-139	139	420	PCR	2.91018
1583	PFD0405w	PF3D7_0408200	conserved Plasmodium protein, unknown function	1-622	622	1869	PCR	2.60408
1504	PFE0200c	PF3D7_0504100	AN1-like zinc finger family protein	1-173	173	522	PCR	3.3118
1429	PFE1235c	PF3D7_0524800	ubiquitin fusion degradation protein UFD1, putative	1-700	700	2103	PCR	2.67689
1637	PFC0795w	PF3D7_0318000	conserved Plasmodium protein, unknown function	1-202	202	609	PCR	2.78825
1212	MAL8P1.141	PF3D7_0804300	conserved Plasmodium protein, unknown function	1-890	890	2673	PCR	2.69825
297	MAL13P1.224	PF3D7_1345000	conserved Plasmodium protein, unknown function	1-222	222	669	PCR	3.369
1067	PFI0665w	PF3D7_0913600	conserved Plasmodium protein, unknown function	1-1231	1231	3696	PCR	2.60266
742	PF11_0196	PF3D7_1118900	conserved Plasmodium protein, unknown function	1-248	248	747	PCR	2.92747
580	PFL0700w	PF3D7_1214500	conserved Plasmodium protein, unknown function	1-201	201	606	PCR	2.69186
902	PF10_0185	PF3D7_1019200	conserved Plasmodium protein, unknown function	1-301	301	906	PCR	2.7064
1287	MAL7P1.35	PF3D7_0711200	conserved Plasmodium protein, unknown function	1-1000	1000	3003	PCR	2.64461
231	MAL13P1.340	PF3D7_1367300	conserved Plasmodium protein, unknown function	1-335	335	1008	PCR	2.75387
1315	PF07_0008	PF3D7_0702500	Plasmodium exported protein, unknown function	1-253	253	762	PCR	2.75704
943	PF10_0067	PF3D7_1006700	conserved Plasmodium protein, unknown function	1-349	349	1050	PCR	2.74305
565	PFL0965c	PF3D7_1220000	conserved Plasmodium protein, unknown function	1-435	435	1308	PCR	2.83748
510	PFL1820w	PF3D7_1237600	rRNA processing WD-repeat protein, putative	1-490	490	1473	PCR	3.06023
419	PF13_0060	PF3D7_1311100	conserved Plasmodium protein, unknown function	1-495	495	1488	PCR	2.65698
1526	PFD1165w	PF3D7_0424500	serine/threonine protein kinase, FIKK family (FIKK4.1)	1-622	622	1869	PCR	2.69928
583	PFL0665c	PF3D7_1213700	RNA polymerase subunit 8c, putative	1-145	145	438	PCR	2.5972
804	PF10_0387	PF3D7_1039400	erythrocyte membrane protein 1 (PfEMP1), pseudogene	1-74	74	225	PCR	3.12348
966	PF10_0013	PF3D7_1001000	Plasmodium exported protein (hyp12), unknown function (PfJ13)	1-231	231	696	PCR	2.69917
477	PFL2265c	PF3D7_1247200	conserved Plasmodium protein, unknown function	1-174	174	525	PCR	3.52063
1160	PF08_0055	PF3D7_0818800	U3 small nucleolar ribonucleoprotein protein, putative	1-362	362	1089	PCR	2.71336
1481	PFE0425w	PF3D7_0508600	conserved Plasmodium protein, unknown function	1-262	262	789	PCR	3.16117
707	PF11_0310	PF3D7_1129900	transporter, putative	1-609	609	1830	PCR	3.18852
836	PF10_0336	PF3D7_1034600	conserved Plasmodium protein, unknown function	1-310	310	933	PCR	2.77323
628	PFL0035c	PF3D7_1200700	acyl-CoA synthetase (ACS7)	1-926	926	2781	PCR	2.63481
1714	PFB0790c	PF3D7_0217000	conserved Plasmodium membrane protein, unknown function	1-387	387	1164	PCR	2.62012
1401	MAL6P1.42	PF3D7_0603900	conserved Plasmodium protein, unknown function	1-375	375	1128	PCR	2.59285
1760	PFB0240w	PF3D7_0205400	conserved Plasmodium protein, unknown function	1-457	457	1374	PCR	2.59808
874	PF10_0266	PF3D7_1027100	U3 small nucleolar ribonucleoprotein protein MPP10, putative (MPP10)	1-772	772	2319	PCR	2.94377
281	PF13_0267	PF3D7_1350900	transcription factor with AP2 domain(s) (ApiAP2)	1-521	521	1566	PCR	2.72167
406	PF13_0082	PF3D7_1314500	cop-coated vesicle membrane protein p24 precursor, putative	1-206	206	621	PCR	2.70814
889	PF10_0218	PF3D7_1022500	citrate synthase, mitochondrial precursor, putative	1-563	563	1692	PCR	2.67893
866	PF10_0277	PF3D7_1028300	rRNA-processing protein EBP2, putative (EBP2)	1-315	315	948	PCR	2.91039
495	PFL2030w	PF3D7_1242200	queuine tRNA-ribosyltransferase, putative	1-600	600	1803	PCR	2.66029
1061	PFI0695c	PF3D7_0914200	phospholipid or glycerol acyltransferase, putative	1-418	418	1257	PCR	2.84744
1559	PFD0745c	PF3D7_0415400	coatomer subunit zeta, putative	1-208	208	627	PCR	2.79743
1375	MAL6P1.296	PF3D7_0612900	nucleolar GTP-binding protein 1, putative	1-686	686	2061	PCR	2.89376
219	PF14_0002	PF3D7_1400200	rifin,PIR protein (RIF)	1-310	310	933	PCR	3.40358
1289	PF07_0044	PF3D7_0710700	conserved Plasmodium protein, unknown function	1-201	201	606	PCR	2.83772
1496	PFE0315c	PF3D7_0506400	conserved Plasmodium protein, unknown function	1-104	104	315	PCR	2.78804
1004	PFI1465w	PF3D7_0930000	procollagen lysine 5-dioxygenase, putative	1-558	558	1677	PCR	2.89008
568	PFL0915c	PF3D7_1218800	secreted ookinete protein, putative (PSOP17)	1-141	141	426	PCR	2.75241
399	PF13_0093	PF3D7_1316700	conserved Plasmodium protein, unknown function	1-623	623	1872	PCR	2.66516
154	PF14_0775	PF3D7_1421000	conserved Plasmodium protein, unknown function	1-177	177	534	PCR	2.97252
666	PF11_0389	PF3D7_1137700	conserved Plasmodium protein, unknown function	1-735	735	2208	PCR	2.7576
1684	PFC0176c	PF3D7_0303900	phosphatidylethanolamine-binding protein, putative	1-206	206	621	PCR	3.21562
595	PFL0510c	PF3D7_1210200	zinc finger protein, putative	1-1000	1000	3003	PCR	2.7633
1453	PFE0890c	PF3D7_0517800	apicortin, putative	1-228	228	687	PCR	2.98888
199	PF14_0067	PF3D7_1407000	LCCL domain-containing protein (CCp3)	1-1272	1272	3819	PCR	2.68506
1297	PF07_0031	PF3D7_0708600	inner membrane complex protein 1d, putative (IMC1d)	1-252	252	759	PCR	3.25648
1503	PFE0220w	PF3D7_0504500	conserved Plasmodium protein, unknown function	1275	275	828	PCR	2.70252
602	PFL0325w	PF3D7_1206500	Tat binding protein 1(TBP-1)-interacting protein, putative	1-651	651	1956	PCR	2.86968
1139	PF08_0024	PF3D7_0825700	conserved Plasmodium protein, unknown function	1-305	305	918	PCR	2.66999
1134	PF08_0017	PF3D7_0827200	conserved Plasmodium protein, unknown function	1-1004	1004	3015	PCR	2.66385
1473	PFE0530w	PF3D7_0510700	conserved Plasmodium protein, unknown function	1-347	347	1044	PCR	3.05905
1702	PFB0926c	PF3D7_0220500	Plasmodium exported protein (hyp2), unknown function	1-271	271	816	PCR	2.62596
1476	PFE0480c	PF3D7_0509700	conserved Plasmodium protein, unknown function	1-395	395	1188	PCR	2.57532
970	PFI1780w	PF3D7_0936800	Plasmodium exported protein (PHISTc), unknown function	1-383	383	1152	PCR	2.57267
1550	PFD0920w	PF3D7_0419000	conserved Plasmodium protein, unknown function	1-440	440	1323	PCR	3.17905
83	PF14_0422	PF3D7_1444400	conserved Plasmodium protein, unknown function	1-503	503	1512	PCR	2.80723
48	PF14_0551	PF3D7_1457800	conserved Plasmodium protein, unknown function	1-503	503	1512	PCR	2.96021
625	PFL0050c	PF3D7_1201000	conserved Plasmodium protein, unknown function	1-653	653	1962	PCR	2.60663
598	PFL0415w	PF3D7_1208300	mitochondrial ACP precursor, putative	1-157	157	474	PCR	2.85908
880	PF10_0255	PF3D7_1025900	conserved Plasmodium protein, unknown function	1-85	85	258	PCR	3.39183
726	PF11_0259	PF3D7_1124800	nuclear preribosomal assembly protein, putative	1-246	246	741	PCR	2.74595
1203	MAL8P1.133	PF3D7_0806400	glycosyltransferase family 28 protein, putative	1-177	177	534	PCR	2.8981
1780	PFA0660w	PF3D7_0113700	heat shock protein 40, type II (HSP40)	1-401	402	1209	PCR	3.01551
1540	PFD0990w	PF3D7_0420400	ribosome-recycling factor (RRF2)	1-266	266	801	PCR	2.95517
1579	PFD0465w	PF3D7_0409400	heat shock protein 40 (DnaJ)	1-672	672	2019	PCR	2.72387
802	PF11_0035	PF3D7_1102300	Plasmodium exported protein, unknown function	1-324	324	975	PCR	3.23759
467	PFL2400w	PF3D7_1250000	rRNA-processing protein, putative	1-168	168	507	PCR	3.00388
1121	PF08_0005	PF3D7_0830300	sporozoite invasion-associated protein 2 (SIAP2)	1-388	388	1167	PCR	2.76369
1709	PFB0875c	PF3D7_0218700	pre-mRNA-processing protein 45, putative (PRP45)	1-486	486	1461	PCR	2.74178
334	PF13_0191	PF3D7_1334300	MSP7-like protein (MSRP5)	1-459	459	1380	PCR	3.05873
28	PF14_0633	PF3D7_1466400	transcription factor with AP2 domain(s) (ApiAP2)	1-813	813	2442	PCR	2.74699
342	PF13_0172	PF3D7_1332100	conserved Plasmodium membrane protein, unknown function	1-522	522	1569	PCR	2.70645
1199	MAL8P1.131	PF3D7_0807000	gas41 homologue, putative	1-235	235	708	PCR	2.59793
1552	PFD0905w	PF3D7_0418700	RNA-binding protein NOB1, putative	1-569	569	1710	PCR	3.05627
404	PF13_0087	PF3D7_1315700	tRNA (adenine(58)-N(1))-methyltransferase catalytic subunit TRM61, putative (GCD14)	1-316	316	951	PCR	2.98526
875	PF10_0261	PF3D7_1026400	cell division cycle protein 20 homolog, putative (CDC20)	1-603	603	1812	PCR	2.74738
879	PF10_0257	PF3D7_1026000	conserved Plasmodium protein, unknown function	1-420	420	1263	PCR	2.95563
338	MAL13P1.171	PF3D7_1333300	transmembrane protein Tmp21 homologue, putative	1-211	211	636	PCR	2.8926
975	PFI1735c	PF3D7_0935900	ring-exported protein 1 (REX1)	1-713	713	2142	PCR	3.29399
1735	PFB0480w	PF3D7_0210700	syntaxin, Qa-SNARE family (SYN17)	1-314	314	945	PCR	2.83184
396	PF13_0099	PF3D7_1317400	conserved Plasmodium protein, unknown function	1-205	205	618	PCR	3.31241
562	PFL1020w	PF3D7_1221200	conserved Plasmodium protein, unknown function	1-106	106	321	PCR	3.36451
9	PF14_0684	PF3D7_1471700	conserved Plasmodium protein, unknown function	1-574	574	1725	PCR	2.6359
387	MAL13P1.106	PF3D7_1319800	probable protein, unknown function	1-145	145	438	PCR	2.92234
1137	PF08_0023	PF3D7_0825900	conserved Plasmodium protein, unknown function	1-637	637	1914	PCR	2.68592
1399	MAL6P1.47	PF3D7_0604400	conserved Plasmodium protein, unknown function	1-178	178	537	PCR	2.81232
1462	PFE0685w	PF3D7_0513700	secreted ookinete protein, putative,6-cysteine protein (PSOP12)	1-736	736	2211	PCR	2.71463
1551	PFD0910w	PF3D7_0418800	conserved Plasmodium protein, unknown function	1-207	207	624	PCR	3.06466
252	PF13_0314	PF3D7_1358600	zinc finger protein, putative	1-1005	1005	3018	PCR	2.65253
1020	PFI1225w	PF3D7_0925000	conserved Plasmodium protein, unknown function	1-230	230	693	PCR	3.38451
1340	MAL6P1.207	PF3D7_0622100	conserved Plasmodium protein, unknown function	1-1340	1340	4023	PCR	2.64786
563	PFL1015w	PF3D7_1221100	conserved Plasmodium protein, unknown function	1-254	254	765	PCR	2.7732
403	MAL13P1.85	PF3D7_1316400	conserved Plasmodium protein, unknown function	1-228	228	687	PCR	2.952
27	PF14_0634	PF3D7_1466600	conserved Plasmodium protein, unknown function	1-280	280	843	PCR	2.63984
987	PFI1635w	PF3D7_0933800	delta tubulin, putative	1-735	735	2208	PCR	2.63686
11	PF14_0682	PF3D7_1471500	conserved Plasmodium membrane protein, unknown function	1-306	306	921	PCR	2.63144
1017	PFI1315c	PF3D7_0926800	conserved Plasmodium protein, unknown function	1-1225	1225	3678	PCR	2.69278
1168	MAL8P1.76	PF3D7_0816800	meiotic recombination protein DMC1, putative (DMC1)	1-347	347	1044	PCR	3.4726
1697	PFC0075c	PF3D7_0301500	Plasmodium exported protein, unknown function	1-284	284	855	PCR	2.70011
1323	MAL6P1.120	PF3D7_0630800	conserved Plasmodium protein, unknown function	1-396	396	1191	PCR	3.18808
471	PFL2355w	PF3D7_1249100	conserved Plasmodium protein, unknown function	1-392	392	1179	PCR	2.83238
124	PF14_0284	PF3D7_1430500	conserved Plasmodium protein, unknown function	1-442	442	1329	PCR	3.0557
1412	PFE1600w	PF3D7_0532300	Plasmodium exported protein (PHISTb), unknown function	1-509	509	1530	PCR	2.6266
652	PF11_0431	PF3D7_1141900	inner membrane complex protein 1b, putative (IMC1b)	1-504	504	1515	PCR	3.06408
496	PFL2015w	PF3D7_1241900	tetratricopeptide repeat protein, putative	1-676	676	2031	PCR	2.66798
1234	MAL7P1.159	PF3D7_0729200	1-cys peroxiredoxin (AOP)	1-175	175	528	PCR	2.58592
685	PF11_0349	PF3D7_1133900	conserved Plasmodium protein, unknown function	1-99	99	300	PCR	3.27152
1733	PFB0490c	PF3D7_0210900	conserved Plasmodium protein, unknown function	1-284	284	855	PCR	3.36943
69	PF14_0474	PF3D7_1449800	conserved Plasmodium protein, unknown function	1-177	177	534	PCR	3.39326
1283	PF07_0057	PF3D7_0714500	transcription elongation factor s-II, putative	1-403	403	1212	PCR	2.66844
356	PF13_0158	PF3D7_1327700	regulator of nonsense transcripts 3B, putative (UPF3B)	1-271	271	816	PCR	3.4283
309	MAL13P1.206	PF3D7_1340900	sodium-dependent phosphate transporter (PiT)	1-687	687	2064	PCR	3.00446
73	PF14_0465	PF3D7_1448700	conserved Plasmodium protein, unknown function	1-333	333	1002	PCR	3.31907
333	PF13_0194	PF3D7_1334700	MSP7-like protein (MSRP7)	1-202	202	609	PCR	2.90656
1175	PF08_0073	PF3D7_0814600	conserved Plasmodium protein, unknown function	1-393	393	1182	PCR	3.36188
1127	PF08_0010	PF3D7_0828300	conserved Plasmodium protein, unknown function	1-552	552	1659	PCR	2.61827
307	PF13_0226	PF3D7_1341800	conserved Plasmodium protein, unknown function	1-462	462	1389	PCR	3.28028
1442	PFE1035c	PF3D7_0520600	bis(5'-nucleosyl)-tetraphosphatase [asymmetrical]	1-153	153	462	PCR	2.85666
1544	PFD0960c	PF3D7_0419800	60S ribosomal protein L7ae/L30e, putative	1-236	236	711	PCR	3.3621
46	PF14_0553	PF3D7_1458000	cysteine proteinase falcipain 1 (FP1)	1-569	569	1710	PCR	2.88778
1295	PF07_0034	PF3D7_0708900	Cg3 protein	1-317	317	954	PCR	2.66589
430	PF13_0047	PF3D7_1308700	conserved Plasmodium protein, unknown function	1-607	607	1824	PCR	2.78499
782	PF11_0101	PF3D7_1108900	conserved Plasmodium protein, unknown function	1-463	463	1392	PCR	3.20283
1575	PFD0520c	PF3D7_0410500	conserved Plasmodium protein, unknown function	1-213	213	642	PCR	3.11399
85	PF14_0417	PF3D7_1443900	heat shock protein 90, putative (HSP90)	1-927	927	2784	PCR	2.71189
461	PFL2445c	PF3D7_1250900	conserved Plasmodium protein, unknown function	1-321	321	966	PCR	2.93597
935	PF10_0104	PF3D7_1010700	dolichyl-phosphate-mannose protein mannosyltransferase, putative	1-223	223	672	PCR	2.82595
1281	PF07_0060	PF3D7_0715100	conserved Plasmodium protein, unknown function	1-108	108	327	PCR	2.60882
1629	PFC0895w	PF3D7_0320200	CPW-WPC family protein	1-578	578	1737	PCR	2.72905
1766	PFB0177c	PF3D7_0203800	conserved Plasmodium protein, unknown function	1-147	147	444	PCR	3.23052
464	PFL2420w	PF3D7_1250400	conserved Plasmodium protein, unknown function	1-656	656	1971	PCR	2.94751
505	PFL1910c	PF3D7_1239400	conserved Plasmodium protein, unknown function	1-179	179	540	PCR	3.0953
1014	PFI1345c	PF3D7_0927400	conserved Plasmodium protein, unknown function	1-754	754	2265	PCR	2.65527
1767	PFB0176c	PF3D7_0203800	conserved Plasmodium protein, unknown function	1-213	213	642	PCR	2.84224
1125	MAL8P1.12	PF3D7_0828700	conserved Plasmodium protein, unknown function	1-1033	1033	3102	PCR	2.92912
1101	PFI0185w	PF3D7_0903800	LCCL domain-containing protein (CCp4)	1-1523	1523	4572	PCR	2.60336
8	PF14_0685	PF3D7_1471800	conserved Plasmodium protein, unknown function	1-254	254	765	PCR	3.06196
1416	PFE1540w	PF3D7_0530800	CPW-WPC family protein	1-247	247	744	PCR	2.86443
904	PF10_0176	PF3D7_1018100	conserved Plasmodium protein, unknown function	1-282	282	849	PCR	3.08952
1568	PFD0700c	PF3D7_0414500	RNA-binding protein, putative	1-313	313	942	PCR	3.12369
260	PF13_0298	PF3D7_1356000	conserved Plasmodium protein, unknown function	1-1398	1398	4197	PCR	2.73078
620	PFL0080c	PF3D7_1201600	NIMA related kinase 3 (NEK3)	1-347	347	1044	PCR	2.72815
1773	PFB0106c	PF3D7_0202200	EMP1-trafficking protein (PTP1)	1-290	290	873	PCR	2.57864
415	PF13_0066	PF3D7_1312000	malonyl CoA-acyl carrier protein transacylase precursor (MCAT)	1-403	403	1212	PCR	2.94889
1478	PFE0470w	PF3D7_0509500	conserved Plasmodium protein, unknown function	1-444	444	1335	PCR	3.1886
933	PF10_0110	PF3D7_1011300	conserved Plasmodium membrane protein, unknown function	1-587	587	1764	PCR	2.58197
1350	MAL6P1.225	PF3D7_0620000	conserved Plasmodium protein, unknown function	1-505	505	1518	PCR	2.80918
1058	PFI0730w	PF3D7_0914900	BSD-domain protein, putative	1-709	709	2130	PCR	2.67941
1414	PFE1590w	PF3D7_0532100	early transcribed membrane protein 5 (ETRAMP5)	1-181	181	546	PCR	2.84111
622	PFL0065w	PF3D7_1201300	liver stage associated protein 1 (LSAP1)	1-106	106	321	PCR	3.10706
476	PFL2275c	PF3D7_1247400	FK506-binding protein (FKBP)-type peptidyl-prolyl isomerase (FKBP35)	1-304	304	915	PCR	3.03154
574	PFL0800c	PF3D7_1216600	cell traversal protein for ookinetes and sporozoites (CelTOS)	1-182	182	549	PCR	3.18892
239	PF13_0345	PF3D7_1365500	glycine cleavage T protein, putative (GCVT)	1-406	406	1221	PCR	2.63214
1512	PFE0115c	PF3D7_0502300	conserved Plasmodium protein, unknown function	1-287	287	864	PCR	2.99897
1671	PFC0330w	PF3D7_0307800	conserved Plasmodium protein, unknown function	1-699	699	2100	PCR	2.60903
847	PF10_0318	PF3D7_1032600	conserved Plasmodium protein, unknown function	1-350	350	1053	PCR	2.74683
357	MAL13P1.153	PF3D7_1327200	ribonuclease P protein subunit RPR2, putative	1-252	252	759	PCR	3.44168
1497	PFE0310c	PF3D7_0506300	conserved Plasmodium protein, unknown function	1-407	407	1224	PCR	2.74895
1678	PFC0265c	PF3D7_0306100	conserved Plasmodium protein, unknown function	1-628	628	1887	PCR	3.11337
662	PF11_0407	PF3D7_1139700	adrenodoxin reductase, putative	1-505	505	1518	PCR	2.65312
296	MAL13P1.225	PF3D7_1345100	thioredoxin 2 (TRX2)	1-157	157	474	PCR	2.84167
534	PFL1450c	PF3D7_1230100	thioredoxin-like associated protein 1, putative (TLAP1)	1-524	524	1575	PCR	2.93888
1262	PF07_0087	PF3D7_0721100	conserved Plasmodium protein, unknown function	1-244	244	735	PCR	2.73963
1195	PF08_0108	PF3D7_0808200	plasmepsin X	1-573	573	1722	PCR	2.84268
484	PFL2150c	PF3D7_1244800	cytoplasmic translation machinery associated protein, putative	1-335	335	1008	PCR	3.28414
1650	PFC0625w	PF3D7_0314900	conserved Plasmodium protein, unknown function	1-611	611	1836	PCR	2.79216
865	PF10_0278	PF3D7_1028400	conserved Plasmodium protein, unknown function	1-483	483	1452	PCR	3.16297
1793	PFA0490w	PF3D7_0110000	conserved Plasmodium protein, unknown function	1-234	234	705	PCR	2.92342
1228	MAL7P1.170	PF3D7_0730800.1/PF3D7_0730800.2	Plasmodium exported protein, unknown function/Plasmodium exported protein, unknown function	1-293	293	882	PCR	2.84103
1470	PFE0565w	PF3D7_0511400	conserved Plasmodium protein, unknown function	1-381	381	1146	PCR	2.81104
426	MAL13P1.46	PF3D7_1309900	conserved Plasmodium protein, unknown function	1-225	225	678	PCR	2.64608
210	PF14_0039	PF3D7_1404200	conserved Plasmodium protein, unknown function	1-111	111	336	PCR	3.55677
1252	PF07_0094	PF3D7_0722800	conserved Plasmodium protein, unknown function	1-579	579	1740	PCR	2.69761
569	PFL0910c	PF3D7_1218800	secreted ookinete protein, putative (PSOP17)	1-150	150	453	PCR	3.27946
138	PF14_0244	PF3D7_1426500	ATP-binding cassette sub-family G member 2 (ABCG2)	1-660	660	1983	PCR	2.75824
128	PF14_0272	PF3D7_1429300	CPW-WPC family protein	1-180	180	543	PCR	3.25466
507	PFL1880w	PF3D7_1238800	acyl-CoA synthetase (ACS11)	1-792	792	2379	PCR	2.72001
1129	MAL8P1.16	PF3D7_0828000	rhomboid protease ROM3 (ROM3)	1-216	216	651	PCR	3.36514
578	PFL0755c	PF3D7_1215700	conserved Plasmodium protein, unknown function	1-1113	1113	3342	PCR	2.80948
1463	PFE0680w	PF3D7_0513700	secreted ookinete protein, putative,6-cysteine protein (PSOP12)	1-231	231	696	PCR	3.08964
52	PF14_0532	PF3D7_1455800	LCCL domain-containing protein (CCp2)	1-1617	1617	4854	PCR	2.61174
700	PF11_0325	PF3D7_1131500	conserved Plasmodium protein, unknown function	1-256	256	771	PCR	3.04522
1179	PF08_0077	PF3D7_0813800	GDP-mannose 4,6-dehydratase (GMD)	1-357	357	1074	PCR	2.67544
1391	MAL6P1.89	PF3D7_0608600	conserved Plasmodium protein, unknown function	1-283	283	852	PCR	2.61688
646	PF11_0456	PF3D7_1144400	conserved Plasmodium protein, unknown function	1-1464	1464	4395	PCR	2.59868
355	MAL13P1.149	PF3D7_1328600	conserved Plasmodium protein, unknown function	1-348	348	1047	PCR	3.15624
377	PF13_0125	PF3D7_1321900	conserved Plasmodium protein, unknown function	1-292	292	879	PCR	2.61187
1010	PFI1380c	PF3D7_0928100	conserved Plasmodium protein, unknown function	1-405	405	1218	PCR	3.02017
1270	MAL7P1.88	PF3D7_0717900	thioredoxin-like protein	1-449	449	1350	PCR	2.67886
159	PF14_0190	PF3D7_1419600	conserved Plasmodium protein, unknown function	1-459	459	1380	PCR	3.41387
1364	MAL6P1.264	PF3D7_0616200	Ndc80 homologue, putative	1-591	591	1776	PCR	2.70917
647	PF11_0451	PF3D7_1143700	conserved Plasmodium protein, unknown function	1-505	505	1518	PCR	2.57758
49	PF14_0544	PF3D7_1457100	conserved Plasmodium protein, unknown function	1-747	747	2244	PCR	2.60227
1341	MAL6P1.210	PF3D7_0621800	nascent polypeptide associated complex alpha chain, putative	1-184	184	555	PCR	3.21733
1411	PFE1615c	PF3D7_0532600	Plasmodium exported protein, unknown function	1-152	152	459	PCR	3.13451
711	PF11_0301	PF3D7_1129000	spermidine synthase (SpdSyn)	1-321	321	966	PCR	2.89429
566	PFL0955c	PF3D7_1219700	raf kinase inhibitor (RKIP)	1-190	190	573	PCR	3.08802
436	PF13_0034	PF3D7_1306600	vacuolar ATP synthase subunit h, putative	1-425	425	1278	PCR	3.09517
352	PF13_0163	PF3D7_1329600	conserved Plasmodium protein, unknown function	1-301	301	906	PCR	2.61696
544	PFL1310c	PF3D7_1227100	DNA helicase 60 (DH60)	1-742	742	2229	PCR	2.68823
1309	MAL7P1.20	PF3D7_0704900	peptide chain release factor, putative	1-352	352	1059	PCR	2.69452
51	PF14_0539	PF3D7_1456600	mitochondrial ribosomal protein L28 precursor, putative	1-281	281	846	PCR	2.68142
986	PFI1645c	PF3D7_0934000	histidine--tRNA ligase, putative	1-642	642	1929	PCR	2.62642
1762	PFB0225c	PF3D7_0205000	conserved Plasmodium protein, unknown function	1-508	508	1527	PCR	2.77716
112	PF14_0321	PF3D7_1434000	CCR4-associated factor 16, putative (CAF16)	1-171	171	516	PCR	2.84742
1349	MAL6P1.221	PF3D7_0620400	merozoite surface protein 10 (MSP10)	1-525	525	1578	PCR	2.66413
1265	PF07_0083	PF3D7_0720100	small subunit rRNA processing protein, putative	1-255	255	768	PCR	3.15494
325	PF13_0201	PF3D7_1335900	sporozoite surface protein 2 (TRAP)	1-574	574	1725	PCR	2.97043
240	MAL13P1.326	PF3D7_1364900	ferrochelatase (FC)	1-354	354	1065	PCR	2.99091
1500	PFE0260w	PF3D7_0505300	UDP-N-acetyl glucosamine:UMP antiporter	1-611	611	1836	PCR	3.25335
1041	PFI0950w	PF3D7_0919400	disulfide isomerase (PDI9)	1-515	515	1548	PCR	2.87141
1717	PFB0690w	PF3D7_0215200	conserved Plasmodium protein, unknown function	1-244	244	735	PCR	2.8603
632	PF11_0512	PF3D7_1149500	ring-infected erythrocyte surface antigen 2, pseudogene (RESA2)	1-803	803	2412	PCR	2.59504
1023	PFI1195c	PF3D7_0924300	thiamine pyrophosphokinase (TPK)	1-390	390	1173	PCR	2.72542
1659	PFC0441c	PF3D7_0310600.1/PF3D7_0310600.2	eukaryotic translation initiation factor 3 subunit K, putative (EIF3K)/unspecified product (EIF3K)	1-235	235	708	PCR	2.83281
164	PF14_0163	PF3D7_1416400	conserved Plasmodium protein, unknown function	1-119	119	360	PCR	3.09123
390	PF13_0103	PF3D7_1318900	conserved Plasmodium protein, unknown function	1-581	581	1746	PCR	2.72055
728	PF11_0255	PF3D7_1124400	U6 snRNA-associated Sm-like protein LSm1, putative (LSM1)	1-152	152	459	PCR	3.28738
1343	MAL6P1.213	PF3D7_0621400	Pf77 protein (ALV7)	1-664	664	1995	PCR	2.95671
1037	PFI0995w	PF3D7_0920300	conserved Plasmodium protein, unknown function	1-187	187	564	PCR	3.20986
75	PF14_0458	PF3D7_1448200	conserved Plasmodium protein, unknown function	1-803	803	2412	PCR	2.6972
1055	PFI0775w	PF3D7_0915800	glycolipid transfer protein, putative	1-217	217	654	PCR	3.01648
1679	PFC0260w	PF3D7_0305800	P-loop containing nucleoside triphosphate hydrolase, putative	1-1114	1114	3345	PCR	2.63627
1028	PFI1095w	PF3D7_0922300	conserved Plasmodium protein, unknown function	1-242	242	729	PCR	2.71919
1466	PFE0650c	PF3D7_0513100	conserved Plasmodium protein, unknown function	1-259	259	780	PCR	3.43335
311	PF13_0220	PF3D7_1340400	conserved Plasmodium protein, unknown function	1-385	385	1158	PCR	2.62272
868	PF10_0273	PF3D7_1027900	palmitoyltransferase, putative (DHHC10)	1-285	285	858	PCR	2.8793
19	PF14_0672	PF3D7_1470500	phosphodiesterase delta, putative (PDEdelta)	1-813	813	2442	PCR	2.78204
599	PFL0385c	PF3D7_1207700	blood stage antigen 41-3 precursor	1-375	375	1128	PCR	3.13893
1706	PFB0900c	PF3D7_0219700	Plasmodium exported protein (PHISTc), unknown function (GEXP20)	1-295	295	888	PCR	2.70238
1423	PFE1300w	PF3D7_0526100	conserved Plasmodium membrane protein, unknown function	1-409	409	1230	PCR	3.10787
223	MAL13P1.347	PF3D7_1368900	conserved Plasmodium protein, unknown function	1-450	450	1353	PCR	2.69538
1251	PF07_0096	PF3D7_0723100	conserved Plasmodium protein, unknown function	1-461	461	1386	PCR	2.90024
1183	PF08_0083	PF3D7_0813000	conserved Plasmodium protein, unknown function	1-599	599	1800	PCR	2.81711
1643	PFC0730w	PF3D7_0316700	HVA22/TB2/DP1 family protein, putative	1-221	221	666	PCR	2.7509
1105	PFI0145w	PF3D7_0903000	conserved Plasmodium protein, unknown function	1-158	158	477	PCR	2.91031
886	PF10_0225	PF3D7_1023200	orotidine 5'-phosphate decarboxylase (OMPDC)	1-323	323	972	PCR	2.93907
444	PF13_0012	PF3D7_1302200	early transcribed membrane protein 13 (ETRAMP13)	1-229	229	690	PCR	2.83622
1040	PFI0955w	PF3D7_0919500	sugar transporter, putative	1-476	476	1431	PCR	2.85588
551	PFL1145w	PF3D7_1223800	mitochondrial carrier protein, putative	1-308	308	927	PCR	2.91247
1155	PF08_0042	PF3D7_0821300	ATP-dependent RNA helicase prh1, putative	1-867	867	2604	PCR	2.67693
968	PFI1800w	PF3D7_0937200	lysophospholipase, putative	1-357	357	1074	PCR	3.27242
285	MAL13P1.250	PF3D7_1349600	conserved Plasmodium protein, unknown function	1-307	307	924	PCR	2.99572
1708	PFB0880w	PF3D7_0219100	conserved Plasmodium protein, unknown function	1-426	426	1281	PCR	2.88636
683	PF11_0360	PF3D7_1134900	conserved Plasmodium protein, unknown function	1-682	682	2049	PCR	2.85132
938	PF10_0088	PF3D7_1009100	conserved Plasmodium membrane protein, unknown function	1-517	517	1554	PCR	2.72768
249	PF13_0318	PF3D7_1360100	RNA-binding protein, putative	1-180	180	543	PCR	3.05313
1572	PFD0610w	PF3D7_0412300	phosphopantothenoylcysteine synthetase, putative	1-540	540	1623	PCR	2.99445
773	PF11_0526	PF3D7_1112500	conserved Plasmodium protein, unknown function	1-278	278	837	PCR	3.05995
586	PFL0650c	PF3D7_1213400	conserved Plasmodium protein, unknown function	1-576	576	1731	PCR	3.43659
1431	PFE1215c	PF3D7_0524400	cytosolic preribosomal GTP-binding protein, putative	1-365	365	1098	PCR	2.79279
1750	PFB0320c	PF3D7_0207200	iron-sulfur assembly protein, putative (IscA1)	1-160	160	483	PCR	2.67172
1276	MAL7P1.77	PF3D7_0716300	conserved Plasmodium protein, unknown function	1-522	522	1569	PCR	2.71733
1648	PFC0670c	PF3D7_0315400	conserved Plasmodium protein, unknown function	1-256	256	771	PCR	2.73282
1408	MAL6P1.22	PF3D7_0601900	conserved Plasmodium protein, unknown function	1-128	128	387	PCR	3.03506
1608	PFD0165w	PF3D7_0403500	ubiquitin specific protease, putative	1-400	400	1203	PCR	2.74334
293	MAL13P1.229	PF3D7_1345900	conserved Plasmodium protein, unknown function	1-243	243	732	PCR	2.91472
1468	PFE0600c	PF3D7_0512100	conserved Plasmodium protein, unknown function	1-128	128	387	PCR	2.65215
908	PF10_0168	PF3D7_1017300.1/PF3D7_1017300.2	golgi re-assembly stacking protein 1 (GRASP)/golgi re-assembly stacking protein 2 (GRASP)	1-583	583	1752	PCR	2.65185
1589	PFD0310w	PF3D7_0406200	sexual stage-specific protein precursor (Pfs16)	1-157	157	474	PCR	3.17564
1723	PFB0625w	PF3D7_0213800	conserved Plasmodium protein, unknown function	1-669	669	2010	PCR	2.81177
878	PF10_0258	PF3D7_1026100	conserved Plasmodium protein, unknown function	1-196	196	591	PCR	3.24015
65	PF14_0491	PF3D7_1451600	LCCL domain-containing protein (LAP5)	1-852	852	2559	PCR	2.62465
1132	PF08_0015	PF3D7_0827400	conserved Plasmodium protein, unknown function	1-218	218	657	PCR	2.92622
949	PF10_0046	PF3D7_1004300	E3 ubiquitin-protein ligase, putative	1-1130	1130	3393	PCR	2.65173
942	PF10_0069	PF3D7_1006900	PPPDE peptidase, putative	1-243	243	732	PCR	3.41115
60	PF14_0500	PF3D7_1452500	SNARE protein, putative (BET1)	1-163	163	492	PCR	3.28082
1355	MAL6P1.241	PF3D7_0618600	rhomboid protease ROM10 (ROM10)	1-265	265	798	PCR	3.12984
810	PF10_0365	PF3D7_1037200	conserved Plasmodium protein, unknown function	1-409	409	1230	PCR	2.743
474	PFL2320w	PF3D7_1248400	conserved Plasmodium protein, unknown function	1-285	285	858	PCR	2.63238
808	PF10_0369	PF3D7_1037600	DNA repair helicase RAD25, putative	1-886	886	2661	PCR	2.80641
1050	PFI0840w	PF3D7_0917200	conserved Plasmodium protein, unknown function	1-324	324	975	PCR	2.69197
1816	PFA0190c	PF3D7_0103800	actin-related protein (ARP1)	1-380	380	1143	PCR	3.31844
972	PFI1755c	PF3D7_0936300	ring-exported protein 3 (REX3)	1-326	326	981	PCR	2.83489
1218	MAL8P1.149	PF3D7_0802700	conserved Plasmodium protein, unknown function	1-410	410	1233	PCR	3.50881
175	PF14_0129	PF3D7_1413000	conserved Plasmodium protein, unknown function	1-471	471	1416	PCR	3.10443
1259	PF07_0089	PF3D7_0721700	secreted ookinete protein, putative (PSOP1)	1-467	467	1404	PCR	2.78308
744	PF11_0192	PF3D7_1118600	histone acetyltransferase (MYST)	1-608	608	1827	PCR	2.59487
560	PFL1030w	PF3D7_1221400	inner membrane complex protein 1h, putative (IMC1h)	1-524	524	1575	PCR	2.91764
228	MAL13P1.341	PF3D7_1367600	ribosome biogenesis protein MRT4, putative	1-222	222	669	PCR	3.11671
57	PF14_0521	PF3D7_1454800	conserved Plasmodium protein, unknown function	1-164	164	495	PCR	2.64036
768	PF11_0141	PF3D7_1113300	UDP-galactose transporter, putative	1-343	343	1032	PCR	2.93599
1513	PFE0105c	PF3D7_0502100	HCNGP-like protein	1-234	234	705	PCR	3.47277
757	PF11_0165	PF3D7_1115700	cysteine proteinase falcipain 2a,falcipain 2 (FP2A)	1-484	484	1455	PCR	3.05361
630	PF11_0517	PF3D7_1150000	rifin,PIR protein (RIF)	1-309	309	930	PCR	3.38776
502	PFL1925w	PF3D7_1239700	ATP-dependent zinc metalloprotease FTSH 1 (FTSH1)	1-880	880	2643	PCR	3.25134
1200	PF08_0112	PF3D7_0806900	conserved Plasmodium protein, unknown function	1-358	358	1077	PCR	2.60848
45	PF14_0567	PF3D7_1459400	conserved Plasmodium protein, unknown function	1-340	340	1023	PCR	3.00759
1368	MAL6P1.275	PF3D7_0615100	enoyl-acyl carrier reductase (ENR)	1-432	432	1299	PCR	2.81083
732	PF11_0247	PF3D7_1123600	RAP protein, putative	1-712	712	2139	PCR	2.63037
1242	PF07_0110	PF3D7_0726900	mitochondrial import inner membrane translocase subunit TIM50, putative (TIM50)	1-519	519	1560	PCR	2.63778
1096	PFI0215c	PF3D7_0904400	signal peptidase complex subunit 3, putative (SPC3)	1-185	185	558	PCR	2.70346
845	PF10_0319	PF3D7_1032700	conserved Plasmodium protein, unknown function	1-553	553	1662	PCR	2.98573
1507	PFE0160c	PF3D7_0503300	serine/arginine-rich splicing factor 12 (SRSF12)	1-308	308	927	PCR	2.71754
148	PF14_0222	PF3D7_1423100	ankyrin, putative	1-592	592	1779	PCR	2.71878
1563	PFD0725c	PF3D7_0415000	arsenical pump-driving ATPase, putative	1-379	379	1140	PCR	3.18656
1321	MAL6P1.15	PF3D7_0631400	Pfmc-2TM Maurer's cleft two transmembrane protein (MC-2TM)	1-188	188	567	PCR	3.27729
1542	PFD0975w	PF3D7_0420100	serine/threonine protein kinase RIO2 (RIO2)	1-581	581	1746	PCR	2.61597
888	PF10_0220	PF3D7_1022700	phospholipid scramblase, putative	1-275	275	828	PCR	3.14559
1071	PFI0635c	PF3D7_0913000	conserved Plasmodium protein, unknown function	1-147	147	444	PCR	2.73803
150	PF14_0220	PF3D7_1422900	14-3-3 protein, putative	1-425	425	1278	PCR	3.08361
681	PF11_0364	PF3D7_1135400	conserved Plasmodium protein, unknown function	1-245	245	738	PCR	2.60215
308	MAL13P1.211	PF3D7_1341700	conserved Plasmodium protein, unknown function	1-129	129	390	PCR	3.15469
266	PF13_0283	PF3D7_1354000	conserved Plasmodium protein, unknown function	1-595	595	1788	PCR	2.60886
1667	PFC0381c	PF3D7_0309100	conserved Plasmodium protein, unknown function	1-161	161	486	PCR	3.09758
585	PFL0655w	PF3D7_1213500	integral membrane protein GPR180, putative	1-698	698	2097	PCR	2.69774
1665	PFC0416w	PF3D7_0310000	conserved Plasmodium protein, unknown function	1-197	197	594	PCR	2.87048
125	PF14_0283	PF3D7_1430400	conserved Plasmodium protein, unknown function	1-863	863	2592	PCR	2.76877
247	PF13_0325	PF3D7_1361300	conserved Plasmodium protein, unknown function	1-221	221	666	PCR	3.34631
10	PF14_0683	PF3D7_1471600	conserved Plasmodium protein, unknown function	1-1179	1179	3540	PCR	2.60533
282	PF13_0266	PF3D7_1350800	conserved Plasmodium protein, unknown function	1-246	246	741	PCR	2.92584
141	PF14_0235	PF3D7_1425500	conserved Plasmodium protein, unknown function	1-175	175	528	PCR	3.05476
555	PFL1095c	PF3D7_1222800	conserved Plasmodium protein, unknown function	1-273	273	822	PCR	3.25115
546	PFL1265c	PF3D7_1226200	conserved Plasmodium protein, unknown function	1-583	583	1752	PCR	2.62372
1097	PFI0205w	PF3D7_0904200	conserved Plasmodium protein, unknown function	1-292	292	879	PCR	2.63275
901	PF10_0190	PF3D7_1019700	conserved Plasmodium protein, unknown function	1-937	937	2814	PCR	2.81311
2	PF14_0735	PF3D7_1476500	probable protein, unknown function	1-325	325	978	PCR	2.71237
701	PF11_0322	PF3D7_1131200	conserved Plasmodium protein, unknown function	1-381	381	1146	PCR	3.20168
1824	PFA0120c	PF3D7_0102400	lysophospholipase, putative, pseudogene	1-334	334	1005	PCR	2.58393
520	PFL1640c	PF3D7_1234000	conserved Plasmodium protein, unknown function	1-421	421	1266	PCR	2.70578
438	PF13_0031	PF3D7_1305900	conserved Plasmodium protein, unknown function	1-475	475	1428	PCR	2.79875
1630	PFC0880c	PF3D7_0319800	conserved Plasmodium protein, unknown function	1-477	477	1434	PCR	3.051
570	PFL0885w	PF3D7_1218300	AP-3 complex subunit mu, putative	1-621	621	1866	PCR	2.56931
667	PF11_0387	PF3D7_1137600	conserved Plasmodium protein, unknown function	1-551	551	1656	PCR	3.01821
1558	PFD0755c	PF3D7_0415600	GTP:AMP phosphotransferase (GAK)	1-229	229	690	PCR	2.56742
4	PF14_0729	PF3D7_1476100	early transcribed membrane protein 14.2 (ETRAMP14.2)	1-165	165	498	PCR	2.70855
172	PF14_0133	PF3D7_1413500	FeS assembly ATPase SufC (SufC)	1-347	347	1044	PCR	2.90465
1300	MAL7P1.24	PF3D7_0707900	ribosomal protein S8e, putative	1-259	259	780	PCR	3.22059
1241	MAL7P1.150	PF3D7_0727200	cysteine desulfurase, putative (NFS)	1-553	553	1662	PCR	2.6126
1444	PFE1030c	PF3D7_0520500	phosphomethylpyrimidine kinase, putative	1-310	310	933	PCR	3.05501
475	PFL2280w	PF3D7_1247500	serine/threonine protein kinase, putative	1-909	909	2730	PCR	2.75686
765	PF11_0144	PF3D7_1113600	Rpr2, RNAse P, putative	1-376	376	1131	PCR	3.36097
842	PF10_0323	PF3D7_1033200	early transcribed membrane protein 10.2 (ETRAMP10.2)	1-355	355	1068	PCR	2.77958
492	PFL2085w	PF3D7_1243400	conserved Plasmodium protein, unknown function	1-443	443	1332	PCR	2.76272
1357	MAL6P1.246	PF3D7_0618100	conserved Plasmodium protein, unknown function	1-743	743	2232	PCR	2.7603
1393	MAL6P1.78	PF3D7_0607500	para-hydroxybenzoate--polyprenyltransferase, putative (COQ2)	1-521	521	1566	PCR	2.75435
1025	PFI1175c	PF3D7_0923900	RNA-binding protein, putative	1-202	202	609	PCR	3.36025
412	PF13_0071	PF3D7_1312700	probable protein, unknown function	1-562	562	1689	PCR	2.8425
1652	PFC0595c	PF3D7_0314400	serine/threonine protein phosphatase 6, putative (PPP6)	1-308	308	927	PCR	3.04328
1511	PFE0120c	PF3D7_0502400	ring-stage membrane protein 1,merozoite surface protein 8 (MSP8)	1-597	597	1794	PCR	2.60987
321	PF13_0204	PF3D7_1336800	nuclear movement protein, putative (NUDC)	1-386	386	1161	PCR	3.20929
392	MAL13P1.95	PF3D7_1318100	ferredoxin, putative	1-194	194	585	PCR	2.79914
227	MAL13P1.344	PF3D7_1368200	RNAse L inhibitor protein, putative	1-619	619	1860	PCR	2.86726
1174	PF08_0072	PF3D7_0814700	conserved Plasmodium protein, unknown function	1-306	306	921	PCR	2.89027
1069	PFI0655c	PF3D7_0913400	conserved Plasmodium protein, unknown function	1-168	168	507	PCR	2.94368
1186	PF08_0088	PF3D7_0812300	sporozoite surface protein 3, putative (SSP3)	1-461	461	1386	PCR	2.7919
1312	MAL7P1.14	PF3D7_0703700	conserved Plasmodium protein, unknown function	1-249	249	750	PCR	2.60644
1590	PFD0310w	PF3D7_0406200	sexual stage-specific protein precursor (Pfs16)	1-157	157	474	cDNA	2.51805
1102	PFI0175w	PF3D7_0903600.1/PF3D7_0903600.2	conserved Plasmodium protein, unknown function/conserved Plasmodium protein, unknown function	1-742	742	2229	cDNA	2.57808
600	PFL0385c	PF3D7_1207700	blood stage antigen 41-3 precursor	1-375	375	1128	cDNA	2.86049
1611	PFD0105c	PF3D7_0402200	surface-associated interspersed protein 4.1 (SURFIN 4.1), pseudogene (SURF4.1)	1-812	812	2439	cDNA	3.1747
1011	PFI1380c	PF3D7_0928100	conserved Plasmodium protein, unknown function	1-405	405	1218	cDNA	2.56806
481	PFL2220w	PF3D7_1246300	conserved Plasmodium protein, unknown function	1-888	888	2667	cDNA	2.56668
1260	PF07_0089	PF3D7_0721700	secreted ookinete protein, putative (PSOP1)	1-467	467	1404	cDNA	2.56723
665	PF11_0396	PF3D7_1138500	protein phosphatase 2C (PP2C)	1-938	938	2817	cDNA	2.56622
648	PF11_0451	PF3D7_1143700	conserved Plasmodium protein, unknown function	1-505	505	1518	cDNA	2.55355
1204	MAL8P1.135	PF3D7_0806200	conserved Plasmodium protein, unknown function	1-965	965	2898	cDNA	2.56714
909	PF10_0168	PF3D7_1017300.1/PF3D7_1017300.2	golgi re-assembly stacking protein 1 (GRASP)/golgi re-assembly stacking protein 2 (GRASP)	1-583	583	1752	cDNA	2.55011
122	PF14_0293	PF3D7_1431400	conserved Plasmodium protein, unknown function	1-992	992	2979	cDNA	2.62349
1138	PF08_0023	PF3D7_0825900	conserved Plasmodium protein, unknown function	1-637	637	1914	cDNA	2.55288
516	PFL1700c	PF3D7_1235200	V-type K+-independent H+-translocating inorganic pyrophosphatase (VP2)	1-1044	1044	3135	cDNA	2.56129
603	PFL0325w	PF3D7_1206500	Tat binding protein 1(TBP-1)-interacting protein, putative	1-651	651	1956	cDNA	2.55374
1619	PFC1045c	PF3D7_0323400	Rh5 interacting protein (RIPR)	1-1086	1086	3261	cDNA	2.89804
643	PF11_0460	PF3D7_1144800	conserved Plasmodium protein, unknown function	1-660	660	1983	cDNA	3.18092
1151	PF08_0035	PF3D7_0822900	conserved Plasmodium protein, unknown function	1-1176	1176	3531	cDNA	2.56843
139	PF14_0244	PF3D7_1426500	ATP-binding cassette sub-family G member 2 (ABCG2)	1-660	660	1983	cDNA	2.54761
1164	MAL8P1.73	PF3D7_0817700	rhoptry neck protein 5 (RON5)	1-1218	1218	3657	cDNA	2.70202
1430	PFE1235c	PF3D7_0524800	ubiquitin fusion degradation protein UFD1, putative	1-700	700	2103	cDNA	2.62454
830	PF10_0344	PF3D7_1035300	glutamate-rich protein (GLURP)	1-1233	1233	3702	cDNA	2.59467
1475	PFE0495w	PF3D7_0510000	conserved Plasmodium protein, unknown function	1-782	782	2349	cDNA	2.53755
1695	PFC0110w	PF3D7_0302200	cytoadherence linked asexual protein 3.2 (CLAG3.2)	1-1416	1416	4251	cDNA	2.54177
1505	PFE0165w	PF3D7_0503400	actin-depolymerizing factor 1 (ADF1)	1-122	122	369	PCR	2.84471
636	PF11_0505	PF3D7_1148900	Plasmodium exported protein, unknown function	1-89	89	270	PCR	3.59617
1158	MAL8P1.62	PF3D7_0819600	conserved Plasmodium protein, unknown function	1-277	277	834	PCR	3.36795
1318	MAL7P1.6	PF3D7_0702000	Plasmodium exported protein (hyp12), unknown function	1-250	250	753	PCR	2.92606
826	PF10_0345	PF3D7_1035400	merozoite surface protein 3 (MSP3)	1-354	354	1065	PCR	2.63462
959	PF10_0025	PF3D7_1002100	EMP1-trafficking protein (PTP5)	1-631	631	1896	PCR	2.91207
854	PF10_0295	PF3D7_1030200	conserved Plasmodium protein, unknown function	1-426	426	1281	PCR	2.70526
814	PF10_0352	PF3D7_1036000	merozoite surface protein (MSP11)	1-405	405	1218	PCR	2.62244
53	PF14_0527	PF3D7_1455300	conserved Plasmodium protein, unknown function	1-610	610	1833	PCR	2.56325
482	PFL2220w	PF3D7_1246300	conserved Plasmodium protein, unknown function	1-888	888	2667	PCR	2.73214
1256	MAL7P1.119	PF3D7_0722200	rhoptry-associated leucine zipper-like protein 1 (RALP1)	1-749	749	2250	PCR	2.60739
797	PF11_0040	PF3D7_1102800	early transcribed membrane protein 11.2 (ETRAMP11.2)	1-94	94	285	PCR	3.01305
1748	PFB0330c	PF3D7_0207400	serine repeat antigen 7 (SERA7)	1-946	946	2841	PCR	2.66135
1007	PFI1445w	PF3D7_0929400	high molecular weight rhoptry protein 2 (RhopH2)	1-1364	1364	4095	PCR	2.55183
1090	PFI0270w	PF3D7_0905500	conserved Plasmodium protein, unknown function	1-239	239	720	PCR	3.05282
1585	PFD0385w	PF3D7_0407800	conserved Plasmodium protein, unknown function	1-1960	1960	5883	PCR	2.56232
717	PF11_0277	PF3D7_1126700	conserved Plasmodium protein, unknown function	1-350	350	1053	PCR	2.7914
1564	PFD0720w	PF3D7_0414900	armadillo-domain containing rhoptry protein (ARO)	1-344	344	1035	PCR	2.79644
1612	PFD0105c	PF3D7_0402200	surface-associated interspersed protein 4.1 (SURFIN 4.1), pseudogene (SURF4.1)	1-812	812	2439	PCR	2.54905
1713	PFB0815w	PF3D7_0217500	calcium-dependent protein kinase 1 (CDPK1)	1-524	524	1575	PCR	3.10067
470	PFL2365w	PF3D7_1249300	protein phosphatase, putative	1-1027	1027	3084	PCR	2.66298
91	PF14_0383	PF3D7_1440400	conserved Plasmodium protein, unknown function	1-1291	1291	3876	PCR	2.52816
750	PF11_0177	PF3D7_1117100	deubiquinating/deneddylating enzyme (UCH54)	1-465	465	1398	PCR	3.04349
389	PF13_0107	PF3D7_1319200	conserved Plasmodium protein, unknown function	1-868	868	2607	cDNA	2.56585
1699	PFB0935w	PF3D7_0220800	cytoadherence linked asexual protein 2 (CLAG2)	1-1440	1440	4323	cDNA	2.58813
1213	MAL8P1.141	PF3D7_0804300	conserved Plasmodium protein, unknown function	1-890	890	2673	cDNA	2.59519
1106	PFI0145w	PF3D7_0903000	conserved Plasmodium protein, unknown function	1-158	158	477	cDNA	2.60697
529	PFL1495w	PF3D7_1231000	conserved Plasmodium protein, unknown function	1-988	988	2967	cDNA	2.58032
567	PFL0955c	PF3D7_1219700	raf kinase inhibitor (RKIP)	1-190	190	573	cDNA	2.57401
898	PF10_0195	PF3D7_1020200	conserved Plasmodium protein, unknown function	1-1005	1005	3018	cDNA	2.56659
1560	PFD0745c	PF3D7_0415400	coatomer subunit zeta, putative	1-208	208	627	cDNA	2.58716
1068	PFI0665w	PF3D7_0913600	conserved Plasmodium protein, unknown function	1-1231	1231	3696	cDNA	2.58005
1301	MAL7P1.24	PF3D7_0707900	ribosomal protein S8e, putative	1-259	259	780	cDNA	2.57337
1506	PFE0165w	PF3D7_0503400	actin-depolymerizing factor 1 (ADF1)	1-122	122	369	cDNA	2.87043
1541	PFD0990w	PF3D7_0420400	ribosome-recycling factor (RRF2)	1-266	266	801	cDNA	2.58184
905	PF10_0170	PF3D7_1017500	conserved Plasmodium protein, unknown function	1-134	134	405	cDNA	2.57319
1445	PFE1030c	PF3D7_0520500	phosphomethylpyrimidine kinase, putative	1-310	310	933	cDNA	3.12568
420	PF13_0058	PF3D7_1310700	RNA-binding protein, putative	1-143	143	432	cDNA	2.79595
766	PF11_0144	PF3D7_1113600	Rpr2, RNAse P, putative	1-376	376	1131	cDNA	2.71764
770	PF11_0139	PF3D7_1113100	protein tyrosine phosphatase (PRL)	1-218	218	657	cDNA	3.00156
1176	PF08_0073	PF3D7_0814600	conserved Plasmodium protein, unknown function	1-393	393	1182	cDNA	3.2281
695	PF11_0338	PF3D7_1132800	aquaglyceroporin (AQP)	1-258	258	777	cDNA	2.55828
952	PF10_0039	PF3D7_1003600	inner membrane complex protein 1c, putative (IMC1c)	1-281	281	846	cDNA	2.55469
1761	PFB0240w	PF3D7_0205400	conserved Plasmodium protein, unknown function	1-457	457	1374	cDNA	3.05089
1424	PFE1285w	PF3D7_0525800	inner membrane complex protein 1g, putative (IMC1g)	1-300	300	903	cDNA	3.16419
335	PF13_0191	PF3D7_1334300	MSP7-like protein (MSRP5)	1-459	459	1380	cDNA	2.98024
906	PF10_0170	PF3D7_1017500	conserved Plasmodium protein, unknown function	1-134	134	405	PCR	2.76961
799	PF11_0039	PF3D7_1102700	early transcribed membrane protein 11.1 (ETRAMP11.1)	1-91	91	276	PCR	2.81659
1425	PFE1285w	PF3D7_0525800	inner membrane complex protein 1g, putative (IMC1g)	1-300	300	903	PCR	2.73604
654	PF11_0429	PF3D7_1141800	phd finger protein, putative	1-370	370	1113	PCR	3.5264
1118	PF08_0003	PF3D7_0830500	tryptophan/threonine-rich antigen (TryThrA)	1-675	675	2028	PCR	3.16318
552	PFL1110c	PF3D7_1223100	cAMP-dependent protein kinase regulatory subunit (PKAr)	1-441	441	1326	PCR	3.33719
668	PF11_0383	PF3D7_1137200	conserved Plasmodium protein, unknown function	1-415	415	1248	PCR	3.19805
712	PF11_0300	PF3D7_1128900	conserved Plasmodium protein, unknown function	1-642	642	1929	PCR	2.89743
171	PF14_0135	PF3D7_1413700	conserved Plasmodium protein, unknown function	1-954	954	2865	PCR	2.5751
185	PF14_0102	PF3D7_1410400	rhoptry-associated protein 1 (RAP1)	1-782	782	2349	PCR	2.75567
452	PFL2565w	PF3D7_1253300	Plasmodium exported protein (PHISTa), unknown function, pseudogene	1-180	180	543	PCR	2.89026
341	PF13_0173	PF3D7_1332200	conserved Plasmodium protein, unknown function	1-1001	1001	3006	PCR	2.6339
424	MAL13P1.49	PF3D7_1310200	conserved Plasmodium protein, unknown function	1-144	144	435	PCR	3.02279
1054	PFI0785c	PF3D7_0916000	sugar transporter, putative	1-1379	1379	4140	PCR	2.57871
1726	PFB0570w	PF3D7_0212600	secreted protein with altered thrombospondin repeat domain (SPATR)	1-250	250	753	PCR	3.13274
41	PF14_0578	PF3D7_1460600	inner membrane complex sub-compartment protein 3, putative (ISP3)	1-148	148	447	PCR	2.91791
690	PF11_0343	PF3D7_1133300	LEM3/CDC50 family protein, putative	1-366	366	1101	PCR	3.18332
571	PFL0870w	PF3D7_1218000	thrombospondin-related apical membrane protein (TRAMP)	1-352	352	1059	PCR	2.92759
1205	MAL8P1.135	PF3D7_0806200	conserved Plasmodium protein, unknown function	1-965	965	2898	PCR	2.57871
7	PF14_0694	PF3D7_1472600	protein disulfide-isomerase (PDI-14)	1-553	553	1662	PCR	2.85152
920	PF10_0138	PF3D7_1014100	conserved Plasmodium protein, unknown function	1-1455	1455	4368	PCR	2.65325
344	PF13_0168	PF3D7_1331400	CPW-WPC family protein	1-481	481	1446	PCR	2.8917
367	MAL13P1.130	PF3D7_1323700	glideosome associated protein with multiple membrane spans 1 (GAPM1)	1-303	303	912	cDNA	2.61827
846	PF10_0319	PF3D7_1032700	conserved Plasmodium protein, unknown function	1-553	553	1662	cDNA	3.10753
673	PF11_0377	PF3D7_1136500.1/PF3D7_1136500.2	casein kinase 1 (CK1)/casein kinase 1 (CK1)	1-323	323	972	cDNA	2.92731
1553	PFD0905w	PF3D7_0418700	RNA-binding protein NOB1, putative	1-579	569	1710	cDNA	2.60697
983	PFI1685w	PF3D7_0934800	cAMP-dependent protein kinase catalytic subunit (PKAc)	1-342	342	1029	cDNA	3.01864
47	PF14_0553	PF3D7_1458000	cysteine proteinase falcipain 1 (FP1)	1-569	569	1710	cDNA	2.67768
1565	PFD0720w	PF3D7_0414900	armadillo-domain containing rhoptry protein (ARO)	1-344	344	1035	cDNA	2.59804
17	PF14_0674	PF3D7_1470700	conserved Plasmodium protein, unknown function	1-580	580	1743	cDNA	2.58041
329	PF13_0197	PF3D7_1335100	merozoite surface protein 7 (MSP7)	1-351	351	1056	cDNA	2.59744
431	PF13_0047	PF3D7_1308700	conserved Plasmodium protein, unknown function	1-607	607	1824	cDNA	2.62317
827	PF10_0345	PF3D7_1035400	merozoite surface protein 3 (MSP3)	1-354	354	1065	cDNA	2.84368
584	PFL0665c	PF3D7_1213700	RNA polymerase subunit 8c, putative	1-145	145	438	cDNA	2.6512
824	PF10_0346	PF3D7_1035500	merozoite surface protein 6 (MSP6)	1-371	371	1116	cDNA	2.90851
1443	PFE1035c	PF3D7_0520600	bis(5'-nucleosyl)-tetraphosphatase [asymmetrical]	1-153	153	462	cDNA	2.57109
1535	PFD1110w	PF3D7_0423500	glideosome associated protein with multiple membrane spans 2 (GAPM2)	1-372	372	1119	cDNA	2.58804
1686	PFC0155c	PF3D7_0303300	DNA-directed RNA polymerase subunit I, putative	1-163	163	492	cDNA	2.56166
1599	PFD0240c	PF3D7_0404900	6-cysteine protein (P41)	1-378	378	1137	cDNA	2.62089
113	PF14_0321	PF3D7_1434000	CCR4-associated factor 16, putative (CAF16)	1-171	171	516	cDNA	2.56603
872	PF10_0268	PF3D7_1027300	peroxiredoxin (nPrx)	1-393	393	1182	cDNA	3.33872
1235	MAL7P1.159	PF3D7_0729200	1-cys peroxiredoxin (AOP)	1-175	175	528	cDNA	2.60223
1046	PFI0880c	PF3D7_0918000	secreted acid phosphatase (GAP50)	1-396	396	1191	cDNA	2.68947
1415	PFE1590w	PF3D7_0532100	early transcribed membrane protein 5 (ETRAMP5)	1-181	181	546	cDNA	2.58681
1515	PFE0080c	PF3D7_0501600	rhoptry-associated protein 2 (RAP2)	1-398	398	1197	cDNA	2.57319
1026	PFI1175c	PF3D7_0923900	RNA-binding protein, putative	1-202	202	609	cDNA	3.47135
421	PF13_0058	PF3D7_1310700	RNA-binding protein, putative	1-143	143	432	PCR	2.94941
1770	PFB0120w	PF3D7_0202500	early transcribed membrane protein 2 (ETRAMP2)	1-106	106	321	PCR	2.92473
368	MAL13P1.130	PF3D7_1323700	glideosome associated protein with multiple membrane spans 1 (GAPM1)	1-303	303	912	PCR	2.82524
963	PF10_0021	PF3D7_1001700	Plasmodium exported protein (PHISTc), unknown function	1-266	266	801	PCR	3.43933
825	PF10_0346	PF3D7_1035500	merozoite surface protein 6 (MSP6)	1-371	371	1116	PCR	3.05043
1245	MAL7P1.141	PF3D7_0725400	conserved Plasmodium protein, unknown function	1-109	109	330	PCR	2.68266
1812	PFA0210c	PF3D7_0104200	StAR-related lipid transfer protein	1-466	466	1401	PCR	2.78087
822	PF10_0347	PF3D7_1035600	merozoite surface protein (H101)	1-424	424	1275	PCR	2.62495
1486	PFE0370c	PF3D7_0507500	subtilisin-like protease 1 (SUB1)	1-688	688	2067	PCR	2.8744
33	PF14_0607	PF3D7_1463900	conserved Plasmodium membrane protein, unknown function	1-1068	1068	3207	PCR	2.60249
596	PFL0470w	PF3D7_1209400	cytosolic iron-sulfur protein assembly protein 1, putative (CIA1)	1-792	792	2379	PCR	2.67854
1116	MAL8P1.4	PF3D7_0830600	Plasmodium exported protein (PHISTc), unknown function	1-456	456	1371	PCR	2.81399
633	PF11_0509	PF3D7_1149200	ring-infected erythrocyte surface antigen	1-1090	1090	3273	PCR	2.74256
1169	MAL8P1.81	PF3D7_0816100	phosphopantothenoylcysteine decarboxylase, putative	1-185	185	558	PCR	2.83615
1691	PFC0120w	PF3D7_0302500	cytoadherence linked asexual protein 3.1 (CLAG3.1)	1-1417	1417	4254	PCR	2.57682
1042	PFI0940c	PF3D7_0919200	PPPDE peptidase, putative	1-250	250	753	PCR	3.05294
1231	PF07_0127	PF3D7_0730400	conserved Plasmodium protein, unknown function	1-158	158	477	PCR	2.76196
245	MAL13P1.306	PF3D7_1361500.1/PF3D7_1361500.2	conserved Plasmodium protein, unknown function/conserved Plasmodium protein, unknown function	1-375	375	1128	PCR	3.32466
20	PF14_0660	PF3D7_1469200	shewanella-like protein phosphatase 1, putative (SHLP1)	1-358	358	1077	PCR	2.75387
123	PF14_0293	PF3D7_1431400	conserved Plasmodium protein, unknown function	1-992	992	2979	PCR	2.67488
721	PF11_0268	PF3D7_1125800	kelch protein, putative	1-596	596	1791	PCR	3.40066
1823	PFA0125c	PF3D7_0102500	erythrocyte binding antigen-181 (EBA181)	1-1567	1567	4704	PCR	2.62016
895	PF10_0198	PF3D7_1020500	conserved Plasmodium protein, unknown function	1-506	506	1521	PCR	2.79234
1517	PFE0075c	PF3D7_0501500	rhoptry-associated protein 3 (RAP3)	1-400	400	1203	cDNA	2.5639
407	PF13_0082	PF3D7_1314500	cop-coated vesicle membrane protein p24 precursor, putative	1-206	206	621	cDNA	2.69849
851	PF10_0306	PF3D7_1031200	MORN repeat-containing protein 1 (MORN1)	1-422	422	1269	cDNA	2.58477
1644	PFC0730w	PF3D7_0316700	HVA22/TB2/DP1 family protein, putative	1-221	221	666	cDNA	3.4878
855	PF10_0295	PF3D7_1030200	conserved Plasmodium protein, unknown function	1-426	426	1281	cDNA	2.7023
1266	PF07_0083	PF3D7_0720100	small subunit rRNA processing protein, putative	1-255	255	768	cDNA	2.57636
553	PFL1110c	PF3D7_1223100	cAMP-dependent protein kinase regulatory subunit (PKAr)	1-441	441	1326	cDNA	2.58282
1734	PFB0490c	PF3D7_0210900	conserved Plasmodium protein, unknown function	1-284	284	855	cDNA	3.43328
1813	PFA0210c	PF3D7_0104200	StAR-related lipid transfer protein	1-466	466	1401	cDNA	2.58795
1296	PF07_0034	PF3D7_0708900	Cg3 protein	1-317	317	954	cDNA	2.70398
215	PF14_0018	PF3D7_1401600	Plasmodium exported protein (PHISTb), unknown function	1-493	493	1482	cDNA	2.56981
887	PF10_0225	PF3D7_1023200	orotidine 5'-phosphate decarboxylase (OMPDC)	1-323	323	972	cDNA	2.8358
1614	PFD0095c	PF3D7_0402100	Plasmodium exported protein (PHISTb), unknown function	1-575	575	1728	cDNA	2.56129
769	PF11_0141	PF3D7_1113300	UDP-galactose transporter, putative	1-343	343	1032	cDNA	2.91023
722	PF11_0268	PF3D7_1125800	kelch protein, putative	1-596	596	1791	cDNA	2.64746
173	PF14_0133	PF3D7_1413500	FeS assembly ATPase SufC (SufC)	1-347	347	1044	cDNA	2.90228
688	PF11_0344	PF3D7_1133400	apical membrane antigen 1 (AMA1)	1-622	622	1869	cDNA	2.5699
1646	PFC0710w	PF3D7_0316300.1/PF3D7_0316300.2	inorganic pyrophosphatase, putative/inorganic pyrophosphatase, putative	1-380	380	1143	cDNA	3.37134
818	PF10_0348	PF3D7_1035700	duffy binding-like merozoite surface protein (DBLMSP)	1-697	697	2094	cDNA	2.8082
322	PF13_0204	PF3D7_1336800	nuclear movement protein, putative (NUDC)	1-386	386	1161	cDNA	2.65348
1594	PFD0295c	PF3D7_0405900	apical sushi protein (ASP)	1-731	731	2196	cDNA	2.60163
1776	PFB0090c	PF3D7_0201800	knob associated heat shock protein 40 (KAHsp40)	1-401	401	1206	cDNA	2.53497
1257	MAL7P1.119	PF3D7_0722200	rhoptry-associated leucine zipper-like protein 1 (RALP1)	1-749	749	2250	cDNA	2.54915
147	PF14_0223	PF3D7_1423200	peptidyl-prolyl cis-trans isomerase (CYP52)	1-440	440	1323	cDNA	3.00292
79	PF14_0443	PF3D7_1446600	centrin-2 (CEN2)	1-168	168	507	PCR	2.59821
974	PFI1740c	PF3D7_0936000	ring-exported protein 2 (REX2)	1-119	119	360	PCR	3.25682
606	PFL0300c	PF3D7_1206000	shewanella-like protein phosphatase 2 (SHLP2)	1-304	304	915	PCR	2.59303
1821	PFA0135w	PF3D7_0102700	merozoite-associated tryptophan-rich antigen, putative	1-276	276	831	PCR	3.26367
873	PF10_0268	PF3D7_1027300	peroxiredoxin (nPrx)	1-393	393	1182	PCR	3.04195
610	PFL0245w	PF3D7_1204900	probable protein, unknown function	1-130	130	393	PCR	2.99293
12	PF14_0681	PF3D7_1471400	diacylglycerol kinase, putative	1-488	488	1467	PCR	2.57987
506	PFL1885c	PF3D7_1238900	protein kinase 2 (PK2)	1-509	509	1530	PCR	2.68188
682	PF11_0362	PF3D7_1135100	protein phosphatase 2C, putative	1-689	689	2070	PCR	2.72866
1620	PFC1045c	PF3D7_0323400	Rh5 interacting protein (RIPR)	1-1086	1086	3261	PCR	2.5813
241	PF13_0338	PF3D7_1364100	6-cysteine protein (P92)	1-796	796	2391	PCR	2.65904
1781	PFA0635c	PF3D7_0113300	Plasmodium exported protein (hyp1), unknown function	1-584	584	1755	PCR	2.92408
1455	PFE0870w	PF3D7_0517400	FACT complex subunit SPT16, putative (FACT-L)	1-1141	1141	3426	PCR	2.79557
1786	PFA0615w	PF3D7_0112900	Plasmodium exported protein, unknown function	1-188	188	567	PCR	3.03159
1225	PF07_0128	PF3D7_0731500	erythrocyte binding antigen-175 (EBA175)	1-1462	1462	4389	PCR	2.56917
929	PF10_0119	PF3D7_1012200	conserved Plasmodium protein, unknown function	1-267	267	804	PCR	2.87134
771	PF11_0139	PF3D7_1113100	protein tyrosine phosphatase (PRL)	1-218	218	657	PCR	3.21351
671	PF11_0379	PF3D7_1136700.1/PF3D7_1136700.2	conserved Plasmodium protein, unknown function/conserved Plasmodium protein, unknown function	1-421	421	1266	PCR	3.20121
1536	PFD1110w	PF3D7_0423500	glideosome associated protein with multiple membrane spans 2 (GAPM2)	1-372	372	1119	PCR	3.22305
517	PFL1700c	PF3D7_1235200	V-type K+-independent H+-translocating inorganic pyrophosphatase (VP2)	1-1044	1044	3135	PCR	3.01335
689	PF11_0344	PF3D7_1133400	apical membrane antigen 1 (AMA1)	1-622	622	1869	PCR	2.90993
786	PF11_0091	PF3D7_1107800	transcription factor with AP2 domain(s) (ApiAP2)	1-1828	1828	5487	PCR	2.56166
501	PFL1940w	PF3D7_1240000	3-hydroxyisobutyryl-coenzyme A hydrolase, putative	1-541	541	1626	PCR	2.89236
186	PF14_0102	PF3D7_1410400	rhoptry-associated protein 1 (RAP1)	1-782	782	2349	cDNA	2.74855
499	PFL1975c	PF3D7_1241100	conserved Plasmodium protein, unknown function	1-468	468	1407	cDNA	2.99119
303	PF13_0233	PF3D7_1342600	myosin A (MyoA)	1-818	818	2457	cDNA	3.03853
758	PF11_0165	PF3D7_1115700	cysteine proteinase falcipain 2a,falcipain 2 (FP2A)	1-484	484	1455	cDNA	2.78786
641	PF11_0465	PF3D7_1145400	dynamin-like protein (DYN1)	1-837	837	2514	cDNA	2.77295
1670	PFC0340w	PF3D7_0308000	DNA polymerase epsilon subunit b, putative	1-498	498	1497	cDNA	3.19223
1093	PFI0265c	PF3D7_0905400	high molecular weight rhoptry protein 3 (RhopH3)	1-897	897	2694	cDNA	2.58813
1223	PF08_0135	PF3D7_0801500	conserved Plasmodium protein, unknown function	1-549	549	1650	cDNA	2.60018
1602	PFD0230c	PF3D7_0404700	dipeptidyl aminopeptidase 3 (DPAP3)	1-939	939	2820	cDNA	2.64508
1543	PFD0975w	PF3D7_0420100	serine/threonine protein kinase RIO2 (RIO2)	1-581	581	1746	cDNA	2.58531
1749	PFB0330c	PF3D7_0207400	serine repeat antigen 7 (SERA7)	1-946	946	2841	cDNA	2.64975
1784	PFA0620c	PF3D7_0113000	glutamic acid-rich protein (GARP)	1-673	673	2022	cDNA	2.80126
1744	PFB0340c	PF3D7_0207600	serine repeat antigen 5 (SERA5)	1-997	997	2994	cDNA	2.81388
1672	PFC0330w	PF3D7_0307800	conserved Plasmodium protein, unknown function	1-699	699	2100	cDNA	2.80287
634	PF11_0509	PF3D7_1149200	ring-infected erythrocyte surface antigen	1-1090	1090	3273	cDNA	2.66268
70	PF14_0469	PF3D7_1449300	transcription factor IIIb subunit, putative	1-748	748	2247	cDNA	2.56409
135	PF14_0246	PF3D7_1426700	phosphoenolpyruvate carboxylase (PEPC)	1-1148	1148	3447	cDNA	3.07099
272	MAL13P1.269	PF3D7_1353000	tryptophan-rich antigen, pseudogene	1-786	786	2361	cDNA	2.5741
1687	PFC0150w	PF3D7_0303200	HAD superfamily protein, putative	1-1171	1171	3516	cDNA	2.83739
915	PF10_0159	PF3D7_1016300	glycophorin binding protein (GBP)	1-824	824	2475	cDNA	3.04571
92	PF14_0383	PF3D7_1440400	conserved Plasmodium protein, unknown function	1-1291	1291	3876	cDNA	2.56063
503	PFL1925w	PF3D7_1239700	ATP-dependent zinc metalloprotease FTSH 1 (FTSH1)	1-880	880	2643	cDNA	3.09196
1660	PFC0435w	PF3D7_0310400	parasite-infected erythrocyte surface protein (PIESP1)	1-1294	1294	3885	cDNA	2.56613
161	PF14_0183	PF3D7_1418900	DEAD/DEAH box ATP-dependent RNA helicase, putative	1-946	946	2841	cDNA	2.53775
556	PFL1090w	PF3D7_1222700	glideosome-associated protein 45 (GAP45)	1-204	204	615	PCR	2.64715
270	PF13_0276	PF3D7_1353200	membrane associated histidine-rich protein (MAHRP2)	1-137	137	414	PCR	3.15468
167	PF14_0142	PF3D7_1414400	serine/threonine protein phosphatase PP1 (PP1)	1-304	304	915	PCR	3.02302
1524	PFD1170c	PF3D7_0424600	Plasmodium exported protein (PHISTb), unknown function	1-309	309	930	PCR	2.91269
1047	PFI0880c	PF3D7_0918000	secreted acid phosphatase (GAP50)	1-396	396	1191	PCR	2.60274
658	PF11_0415	PF3D7_1140400	conserved Plasmodium protein, unknown function	1-167	167	504	PCR	3.16786
216	PF14_0018	PF3D7_1401600	Plasmodium exported protein (PHISTb), unknown function	1-493	493	1482	PCR	2.59441
1035	PFI1015w	PF3D7_0920700	conserved Plasmodium protein, unknown function	1-593	593	1782	PCR	3.1859
819	PF10_0348	PF3D7_1035700	duffy binding-like merozoite surface protein (DBLMSP)	1-697	697	2094	PCR	2.79343
1152	PF08_0035	PF3D7_0822900	conserved Plasmodium protein, unknown function	1-1176	1176	3531	PCR	2.57978
304	PF13_0233	PF3D7_1342600	myosin A (MyoA)	1-818	818	2457	PCR	2.58716
1316	PF07_0006	PF3D7_0702300	sporozoite threonine and asparagine-rich protein (STARP)	1-594	594	1785	PCR	2.62809
1688	PFC0150w	PF3D7_0303200	HAD superfamily protein, putative	1-1156	1156	3471	PCR	2.64484
393	MAL13P1.94	PF3D7_1318000	conserved Plasmodium protein, unknown function	1-192	192	579	PCR	2.92844
1002	PFI1475w	PF3D7_0930300	merozoite surface protein 1 (MSP1)	1-1720	1720	5163	PCR	2.57355
1754	PFB0300c	PF3D7_0206800	merozoite surface protein 2 (MSP2)	1-272	272	819	PCR	3.08446
953	PF10_0039	PF3D7_1003600	inner membrane complex protein 1c, putative (IMC1c)	1-281	281	846	PCR	3.09799
488	PFL2100w	PF3D7_1243700	ubiquitin-conjugating enzyme E2, putative	1-465	465	1398	PCR	2.87789
1600	PFD0240c	PF3D7_0404900	6-cysteine protein (P41)	1-378	378	1137	PCR	2.73239
327	MAL13P1.176	PF3D7_1335300	reticulocyte binding protein 2 homologue b (RH2b)	1-1115	1115	3348	PCR	3.12422
1489	PFE0360c	PF3D7_0507300	conserved Plasmodium protein, unknown function	1-893	893	2682	PCR	2.56316
22	PF14_0657	PF3D7_1468900	conserved Plasmodium protein, unknown function	1-813	813	2442	PCR	3.14308
916	PF10_0158	PF3D7_1016200	conserved Plasmodium protein, unknown function	1-560	560	1683	PCR	3.19339
978	PFI1730w	PF3D7_0935800	cytoadherence linked asexual protein 9 (CLAG9)	1-1340	1340	4023	cDNA	2.56603
204	PF14_0055	PF3D7_1405800	large subunit rRNA processing protein, putative	1-966	966	2901	cDNA	3.18207
1692	PFC0120w	PF3D7_0302500	cytoadherence linked asexual protein 3.1 (CLAG3.1)	1-1417	1417	4254	cDNA	2.59984
1464	PFE0675c	PF3D7_0513600	deoxyribodipyrimidine photo-lyase, putative	1-1113	1113	3342	cDNA	3.15559
921	PF10_0138	PF3D7_1014100	conserved Plasmodium protein, unknown function	1-1455	1455	4368	cDNA	2.5905
1229	MAL7P1.170	PF3D7_0730800.1/PF3D7_0730800.2	Plasmodium exported protein, unknown function/Plasmodium exported protein, unknown function	1-293	293	882	cDNA	2.92196
1003	PFI1475w	PF3D7_0930300	merozoite surface protein 1 (MSP1)	1-1720	1720	5163	cDNA	2.59032
397	PF13_0099	PF3D7_1317400	conserved Plasmodium protein, unknown function	1-205	205	618	cDNA	3.17523
1427	PFE1255w	PF3D7_0525200	conserved Plasmodium protein, unknown function	1-1849	1849	5550	cDNA	2.61208
936	PF10_0104	PF3D7_1010700	dolichyl-phosphate-mannose protein mannosyltransferase, putative	1-223	223	672	cDNA	2.87996
800	PF11_0039	PF3D7_1102700	early transcribed membrane protein 11.1 (ETRAMP11.1)	1-91	91	276	cDNA	2.96846
1313	MAL7P1.14	PF3D7_0703700	conserved Plasmodium protein, unknown function	1-249	249	750	cDNA	3.31292
798	PF11_0040	PF3D7_1102800	early transcribed membrane protein 11.2 (ETRAMP11.2)	1-94	94	285	cDNA	2.81675
378	PF13_0125	PF3D7_1321900	conserved Plasmodium protein, unknown function	1-292	292	879	cDNA	2.58041
1771	PFB0120w	PF3D7_0202500	early transcribed membrane protein 2 (ETRAMP2)	1-106	106	321	cDNA	2.77186
973	PFI1755c	PF3D7_0936300	ring-exported protein 3 (REX3)	1-326	326	981	cDNA	3.04124
277	PF13_0270	PF3D7_1351800.1/PF3D7_1351800.2	conserved Plasmodium protein, unknown function/conserved Plasmodium protein, unknown function	1-218	218	657	cDNA	2.57401
944	PF10_0067	PF3D7_1006700	conserved Plasmodium protein, unknown function	1-349	349	1050	cDNA	2.8073
964	PF10_0021	PF3D7_1001700	Plasmodium exported protein (PHISTc), unknown function	1-266	266	801	cDNA	3.21735
971	PFI1780w	PF3D7_0936800	Plasmodium exported protein (PHISTc), unknown function	1-383	383	1152	cDNA	2.5665
1525	PFD1170c	PF3D7_0424600	Plasmodium exported protein (PHISTb), unknown function	1-309	309	930	cDNA	3.12243
224	MAL13P1.347	PF3D7_1368900	conserved Plasmodium protein, unknown function	1-450	450	1353	cDNA	2.55384
1117	MAL8P1.4	PF3D7_0830600	Plasmodium exported protein (PHISTc), unknown function	1-456	456	1371	cDNA	2.55155
1077	PFI0565w	PF3D7_0911600	conserved Plasmodium protein, unknown function	1-474	474	1425	cDNA	2.58495
1798	PFA0440w	PF3D7_0109000	photosensitized INA-labeled protein 1, PhIL1, putative	1-224	224	675	PCR	2.78075
1530	PFD1135c	PF3D7_0423900	probable protein, unknown function	1-140	140	423	PCR	3.07174
674	PF11_0377	PF3D7_1136500.1/PF3D7_1136500.2	casein kinase 1 (CK1)/casein kinase 1 (CK1)	1-323	323	972	PCR	2.58786
196	PF14_0076	PF3D7_1407900	plasmepsin I (PMI)	1-452	452	1359	PCR	2.91856
1516	PFE0080c	PF3D7_0501600	rhoptry-associated protein 2 (RAP2)	1-398	398	1197	PCR	2.75734
910	PF10_0166	PF3D7_1017100	rhoptry neck protein 12 (RON12)	1-310	310	933	PCR	2.58716
218	PF14_0013	PF3D7_1401100	DnaJ protein, putative	1-511	511	1536	PCR	2.96382
941	PF10_0072	PF3D7_1007300	RING zinc finger protein, putative	1-646	646	1941	PCR	2.65469
1595	PFD0295c	PF3D7_0405900	apical sushi protein (ASP)	1-731	731	2196	PCR	2.59015
831	PF10_0344	PF3D7_1035300	glutamate-rich protein (GLURP)	1-1233	1233	3702	PCR	2.58962
642	PF11_0465	PF3D7_1145400	dynamin-like protein (DYN1)	1-837	837	2514	PCR	2.63917
1108	PFI0110c	PF3D7_0902300	serine/threonine protein kinase, FIKK family (FIKK9.4)	1-608	608	1827	PCR	3.01864
449	MAL13P1.60	PF3D7_1301600	erythrocyte binding antigen-140 (EBA140)	1-1210	1210	3633	PCR	2.60848
1488	PFE0365c	PF3D7_0507400	conserved Plasmodium protein, unknown function	1-208	208	627	PCR	2.57745
608	PFL0275w	PF3D7_1205500	zinc finger protein, putative	1-1785	1785	5358	PCR	2.58166
1752	PFB0305c	PF3D7_0206900.1/PF3D7_0206900.2	merozoite surface protein 5 (MSP5)/merozoite surface protein 5 (MSP5)	1-272	272	819	PCR	2.67804
39	PF14_0586	PF3D7_1461400	conserved Plasmodium protein, unknown function	1-323	323	972	PCR	3.19282
373	PF13_0127	PF3D7_1322600	conserved Plasmodium protein, unknown function	1-512	512	1539	PCR	3.10795
1502	PFE0225w	PF3D7_0504600	2-oxoisovalerate dehydrogenase subunit beta, mitochondrial, putative (BCKDHB)	1-381	381	1146	PCR	2.63941
1165	MAL8P1.73	PF3D7_0817700	rhoptry neck protein 5 (RON5)	1-1216	1216	3651	PCR	2.66806
146	PF14_0224	PF3D7_1423300	serine/threonine protein phosphatase 7 (PP7)	1-959	959	2880	PCR	3.00963
735	PF11_0243	PF3D7_1123200	leucine-rich repeat protein (LRR11)	1-814	814	2445	PCR	2.70243
1809	PFA0245w	PF3D7_0104800	novel putative transporter 1 (NPT1)	1-577	577	1734	PCR	2.81675
1782	PFA0635c	PF3D7_0113300	Plasmodium exported protein (hyp1), unknown function	1-584	584	1755	cDNA	2.57045
1710	PFB0875c	PF3D7_0218700	pre-mRNA-processing protein 45, putative (PRP45)	1-486	486	1461	cDNA	2.58014
960	PF10_0025	PF3D7_1002100	EMP1-trafficking protein (PTP5)	1-631	631	1896	cDNA	3.20698
84	PF14_0422	PF3D7_1444400	conserved Plasmodium protein, unknown function	1-503	503	1512	cDNA	2.5925
1119	PF08_0003	PF3D7_0830500	tryptophan/threonine-rich antigen (TryThrA)	1-675	675	2028	cDNA	2.60478
158	PF14_0191	PF3D7_1419700	conserved Plasmodium protein, unknown function	1-509	509	1530	cDNA	3.3458
1825	PFA0110w	PF3D7_0102200	ring-infected erythrocyte surface antigen (RESA)	1-1085	1085	3258	cDNA	2.69349
1413	PFE1600w	PF3D7_0532300	Plasmodium exported protein (PHISTb), unknown function	1-509	509	1530	cDNA	2.57871
1246	MAL7P1.141	PF3D7_0725400	conserved Plasmodium protein, unknown function	1-109	109	330	cDNA	2.57228
626	PFL0050c	PF3D7_1201000	conserved Plasmodium protein, unknown function	1-653	653	1962	cDNA	2.74636
1634	PFC0830w	PF3D7_0318700	trophozoite stage antigen	1-119	119	360	cDNA	2.98566
497	PFL2015w	PF3D7_1241900	tetratricopeptide repeat protein, putative	1-676	676	2031	cDNA	2.56557
425	MAL13P1.49	PF3D7_1310200	conserved Plasmodium protein, unknown function	1-144	144	435	cDNA	2.56834
1238	MAL7P1.156	PF3D7_0728700	alpha/beta hydrolase, putative	1-720	720	2163	cDNA	2.5741
1170	MAL8P1.81	PF3D7_0816100	phosphopantothenoylcysteine decarboxylase, putative	1-185	185	558	cDNA	2.56686
29	PF14_0633	PF3D7_1466400	transcription factor with AP2 domain(s) (ApiAP2)	1-813	813	2442	cDNA	2.62897
394	MAL13P1.94	PF3D7_1318000	conserved Plasmodium protein, unknown function	1-192	192	579	cDNA	2.96567
401	PF13_0091	PF3D7_1316500	pre-mRNA-processing factor 40, putative (PRP40)	1-906	906	2721	cDNA	2.74477
101	PF14_0353	PF3D7_1437300	conserved Plasmodium protein, unknown function	1-212	212	639	cDNA	2.56566
704	PF11_0315	PF3D7_1130500	conserved Plasmodium protein, unknown function	1-985	985	2958	cDNA	2.74385
1727	PFB0570w	PF3D7_0212600	secreted protein with altered thrombospondin repeat domain (SPATR)	1-250	250	753	cDNA	2.65582
1248	MAL7P1.129	PF3D7_0724100	conserved Plasmodium protein, unknown function	1-1003	1003	3012	cDNA	3.03349
1043	PFI0940c	PF3D7_0919200	PPPDE peptidase, putative	1-250	250	753	cDNA	2.58725
1060	PFI0705w	PF3D7_0914400	conserved Plasmodium protein, unknown function	1-249	249	750	PCR	2.7078
980	PFI1725w	PF3D7_0935700	Plasmodium exported protein, unknown function	1-207	207	624	PCR	2.57951
330	PF13_0197	PF3D7_1335100	merozoite surface protein 7 (MSP7)	1-351	351	1056	PCR	3.17253
1518	PFE0075c	PF3D7_0501500	rhoptry-associated protein 3 (RAP3)	1-400	400	1203	PCR	2.7027
1532	PFD1130w	PF3D7_0423800	cysteine-rich protective antigen (CyRPA)	1-362	362	1089	PCR	2.98679
1271	PF07_0072	PF3D7_0717500	calcium-dependent protein kinase 4 (CDPK4)	1-528	528	1587	PCR	3.09397
677	PF11_0373	PF3D7_1136200	conserved Plasmodium protein, unknown function	1-679	679	2040	PCR	2.90551
1606	PFD0185c	PF3D7_0403800	alpha/beta hydrolase, putative	1-734	734	2205	PCR	2.57283
279	MAL13P1.260	PF3D7_1351700	inner membrane complex protein 1f, putative (IMC1f)	1-1318	1318	3957	PCR	2.56862
1094	PFI0265c	PF3D7_0905400	high molecular weight rhoptry protein 3 (RhopH3)	1-897	897	2694	PCR	2.68322
1635	PFC0830w	PF3D7_0318700	trophozoite stage antigen	1-119	119	360	PCR	3.03632
1661	PFC0435w	PF3D7_0310400	parasite-infected erythrocyte surface protein (PIESP1)	1-1294	1294	3885	PCR	2.5945
102	PF14_0353	PF3D7_1437300	conserved Plasmodium protein, unknown function	1-212	212	639	PCR	3.02052
1402	MAL6P1.41	PF3D7_0603800	conserved Plasmodium protein, unknown function	1-1820	1820	5463	PCR	2.58086
179	PF14_0119	PF3D7_1412000	p1/s1 nuclease, putative	1-320	320	963	PCR	2.72373
1669	PFC0355c	PF3D7_0308300	conserved Plasmodium protein, unknown function	1-337	337	1014	PCR	2.63886
1103	PFI0175w	PF3D7_0903600.1/PF3D7_0903600.2	conserved Plasmodium protein, unknown function/conserved Plasmodium protein, unknown function	1-742	742	2229	PCR	3.16112
778	PF11_0114	PF3D7_1110700	conserved Plasmodium protein, unknown function	1-392	392	1179	PCR	3.35618
1696	PFC0110w	PF3D7_0302200	cytoadherence linked asexual protein 3.2 (CLAG3.2)	1-1416	1416	4251	PCR	2.779
1745	PFB0340c	PF3D7_0207600	serine repeat antigen 5 (SERA5)	1-997	997	2994	PCR	2.96145
1227	MAL7P1.172	PF3D7_0731100	EMP1-trafficking protein (PTP2)	1-890	890	2673	PCR	2.65401
18	PF14_0674	PF3D7_1470700	conserved Plasmodium protein, unknown function	1-580	580	1743	PCR	2.74434
1755	PFB0300c	PF3D7_0206800	merozoite surface protein 2 (MSP2)	1-272	272	819	cDNA	2.8587
1753	PFB0305c	PF3D7_0206900.1/PF3D7_0206900.2	merozoite surface protein 5 (MSP5)/merozoite surface protein 5 (MSP5)	1-271	272	819	cDNA	2.67639
911	PF10_0166	PF3D7_1017100	rhoptry neck protein 12 (RON12)	1-310	310	933	cDNA	2.57337
691	PF11_0343	PF3D7_1133300	LEM3/CDC50 family protein, putative	1-366	366	1101	cDNA	3.0611
815	PF10_0352	PF3D7_1036000	merozoite surface protein (MSP11)	1-405	405	1218	cDNA	2.56944
672	PF11_0379	PF3D7_1136700.1/PF3D7_1136700.2	conserved Plasmodium protein, unknown function/conserved Plasmodium protein, unknown function	1-421	421	1266	cDNA	3.08331
489	PFL2100w	PF3D7_1243700	ubiquitin-conjugating enzyme E2, putative	1-465	465	1398	cDNA	2.56353
718	PF11_0278	PF3D7_1126700	conserved Plasmodium protein, unknown function	1-479	479	1440	cDNA	3.40552
374	PF13_0127	PF3D7_1322600	conserved Plasmodium protein, unknown function	1-512	512	1539	cDNA	2.70135
832	PF10_0343	PF3D7_1035200	conserved Plasmodium protein, unknown function	1-585	585	1758	cDNA	2.55592
460	PFL2460w	PF3D7_1251200	coronin	1-602	602	1809	cDNA	2.54197
678	PF11_0373	PF3D7_1136200	conserved Plasmodium protein, unknown function	1-679	679	2040	cDNA	2.54138
696	PF11_0338	PF3D7_1132800	aquaglyceroporin (AQP)	1-258	258	777	PCR	2.7663
278	PF13_0270	PF3D7_1351800.1/PF3D7_1351800.2	conserved Plasmodium protein, unknown function/conserved Plasmodium protein, unknown function	1-218	218	657	PCR	2.66988
1012	PFI1370c	PF3D7_0927900	phosphatidylserine decarboxylase (PSD)	1-353	353	1062	PCR	2.57987
1317	MAL7P1.7	PF3D7_0702100	Plasmodium exported protein (PHISTb), unknown function, pseudogene	1-613	613	1842	PCR	2.61647
727	PF11_0257	PF3D7_1124600	ethanolamine kinase (EK)	1-423	423	1272	PCR	2.78362
294	MAL13P1.228	PF3D7_1345600	inner membrane complex protein	1-370	370	1113	PCR	2.58698
1615	PFD0095c	PF3D7_0402100	Plasmodium exported protein (PHISTb), unknown function	1-575	575	1728	PCR	2.57898
1358	MAL6P1.247	PF3D7_0618000	conserved Plasmodium membrane protein, unknown function	1-795	795	2388	PCR	2.57419
1124	PF08_0008	PF3D7_0828800	GPI-anchored micronemal antigen (GAMA)	1-738	738	2217	PCR	2.57781
1700	PFB0935w	PF3D7_0220800	cytoadherence linked asexual protein 2 (CLAG2)	1-1440	1440	4323	PCR	2.57618
1603	PFD0230c	PF3D7_0404700	dipeptidyl aminopeptidase 3 (DPAP3)	1-939	939	2820	PCR	2.58023
1806	PFA0265c	PF3D7_0105400.1/PF3D7_0105400.2	conserved Plasmodium protein, unknown function/conserved Plasmodium protein, unknown function	1-140	140	423	PCR	2.62801
979	PFI1730w	PF3D7_0935800	cytoadherence linked asexual protein 9 (CLAG9)	1-1340	1340	4023	PCR	2.60714
759	PF11_0163	PF3D7_1115500	transcription factor with AP2 domain(s), putative (ApiAP2)	1-231	231	696	PCR	2.65822
1428	PFE1255w	PF3D7_0525200	conserved Plasmodium protein, unknown function	1-1849	1849	5550	PCR	2.56063
1545	PFD0955w	PF3D7_0419700	apical merozoite protein (Pf34)	1-325	325	978	PCR	2.60197
984	PFI1685w	PF3D7_0934800	cAMP-dependent protein kinase catalytic subunit (PKAc)	1-342	342	1029	PCR	3.00689
1153	PF08_0036	PF3D7_0822600	protein transport protein SEC23 (SEC23)	1-759	759	2280	PCR	3.03131
863	PF10_0281	PF3D7_1028700	merozoite TRAP-like protein (MTRAP)	1-498	498	1497	PCR	2.80158
402	PF13_0091	PF3D7_1316500	pre-mRNA-processing factor 40, putative (PRP40)	1-906	906	2721	PCR	3.07029
136	PF14_0246	PF3D7_1426700	phosphoenolpyruvate carboxylase (PEPC)	1-1148	1148	3447	PCR	3.06587
1574	PFD0530c	PF3D7_0410700	ribosome biogenesis GTPase A, putative (RbgA)	1-904	904	2715	PCR	3.03279
1374	PFF0630c	PF3D7_0613000.1/PF3D7_0613000.2/PF3D7_0613000.3	conserved Plasmodium protein, unknown function/conserved Plasmodium protein, unknown function/conserved Plasmodium protein, unknown function	1-124	124	375	cDNA	2.62309
74	PF14_0462	PF3D7_1448400	ubiquitin-protein ligase, putative (HRD3)	1-851	851	2556	cDNA	2.57673
1703	PFB0921c	PF3D7_0220200	Plasmodium exported protein, unknown function	1-180	180	543	cDNA	2.63089
1682	PFC0200w	PF3D7_0304400	60S ribosomal protein L44 (RPL44)	1-104	104	315	cDNA	2.58892
1808	PFA0255c	PF3D7_0105200	conserved Plasmodium protein, unknown function	1-568	568	1707	cDNA	2.63816
255	PF13_0307	PF3D7_1357400	conserved Plasmodium protein, unknown function	1-1179	1179	3540	cDNA	2.58264
1122	MAL8P1.10	PF3D7_0829100	conserved protein, unknown function	1-216	216	651	cDNA	2.96126
992	PFI1570c	PF3D7_0932300	M18 aspartyl aminopeptidase (M18AAP)	1-570	570	1713	cDNA	2.59163
713	PF11_0295	PF3D7_1128400	geranylgeranyl pyrophosphate synthase, putative (GGPPS)	1-369	369	1110	cDNA	2.82737
183	PF14_0104	PF3D7_1410600	eukaryotic translation initiation factor 2 gamma subunit, putative	1-465	465	1398	cDNA	2.58362
1675	PFC0295c	PF3D7_0307100	40S ribosomal protein S12, putative	1-141	141	426	cDNA	2.60129
1075	PFI0575c	PF3D7_0911800	conserved Plasmodium protein, unknown function	1-276	276	831	cDNA	2.78154
1591	PFD0305c	PF3D7_0406100	vacuolar ATP synthase subunit b	1-494	494	1485	cDNA	2.72942
1742	PFB0350c	PF3D7_0207800	serine repeat antigen 3 (SERA3)	1-930	930	2793	cDNA	2.59076
946	PF10_0063	PF3D7_1006200	DNA/RNA-binding protein Alba 3 (ALBA3)	1-107	107	324	cDNA	2.79228
775	PF11_0126	PF3D7_1112000	conserved Plasmodium protein, unknown function	1-33	33	102	cDNA	2.95861
1469	PFE0595w	PF3D7_0512000	prefoldin subunit, putative	1-142	142	429	cDNA	2.76851
1335	PFF1165c	PF3D7_0624200	conserved Plasmodium protein, unknown function	1-334	334	1005	cDNA	2.84815
418	PF13_0063	PF3D7_1311500	26S protease regulatory subunit 7, putative (RPT1)	1-420	420	1263	cDNA	2.78747
1681	PFC0245c	PF3D7_0305500	conserved Plasmodium protein, unknown function	1-3933	3933	11802	cDNA	2.56751
859	PF10_0292	PF3D7_1029900	conserved Plasmodium protein, unknown function	1-1697	1697	5094	cDNA	2.65386
928	PF10_0120	PF3D7_1012300	ubiquinol-cytochrome c reductase complex subunit, putative	1-192	192	579	cDNA	2.58751
267	MAL13P1.270	PF3D7_1353900	proteasome subunit alpha type-7, putative	1-241	241	726	cDNA	2.75495
1078	PFI0555c	PF3D7_0911400	conserved Plasmodium protein, unknown function	1-1218	1218	3657	cDNA	2.71146
1677	PFC0282w	PF3D7_0306700	membrane magnesium transporter, putative	1-116	116	351	cDNA	2.55536
793	PF11_0051	PF3D7_1104000	phenylalanyl-tRNA synthetase beta chain, putative	1-623	623	1872	cDNA	2.77639
940	PF10_0077	PF3D7_1007900	eukaryotic translation initiation factor 3 subunit 7, putative	1-543	543	1632	cDNA	2.58139
724	PF11_0264	PF3D7_1125300	DNA-directed RNA polymerase (mtRNAP)	1-1531	1531	4596	cDNA	2.80984
1333	PFF1295w	PF3D7_0626700	conserved protein, unknown function	1-372	372	1119	cDNA	2.58769
525	PFL1540c	PF3D7_1232000	phenylalanyl-tRNA synthetase alpha chain, putative	1-529	529	1590	cDNA	2.71225
262	PF13_0296	PF3D7_1355800	splicing factor 3B subunit 5, putative (SF3B5)	1-95	95	288	cDNA	2.58566
923	PF10_0135	PF3D7_1013800	conserved Plasmodium protein, unknown function	1-491	491	1476	cDNA	2.63886
1332	PFF1315w	PF3D7_0627100	ankyrin-repeat protein, putative	1-1712	1712	5139	cDNA	2.78183
1680	PFC0255c	PF3D7_0305700	ubiquitin-conjugating enzyme E2, putative	1-142	142	429	cDNA	2.7245
416	PF13_0065	PF3D7_1311900	vacuolar ATP synthase subunit a (vapA)	1-611	611	1836	cDNA	2.94208
989	PFI1620c	PF3D7_0933500	gamma-tubulin complex component, putative	1-1512	1512	4539	cDNA	2.58927
1617	PFC1060c	PF3D7_0323700	U4/U6.U5 tri-snRNP-associated protein 1, putative (SART1)	1-693	693	2082	cDNA	3.12964
1189	MAL8P1.104	PF3D7_0811300	CCR4-associated factor 1 (CAF1)	1-1774	1774	5325	cDNA	2.84006
1022	PFI1200w	PF3D7_0924400	conserved Plasmodium protein, unknown function	1-1245	1245	3738	cDNA	2.91493
336	PF13_0190	PF3D7_1334200	chaperone binding protein, putative	1-524	524	1575	cDNA	3.43576
127	PF14_0277	PF3D7_1429800	coatamer beta subunit, putative	1-1394	1394	4185	cDNA	2.684
1369	PFF0700c	PF3D7_0614500	60S ribosomal protein L19 (RPL19)	1-196	196	591	cDNA	2.57844
1264	PF07_0084	PF3D7_0720200	conserved Plasmodium protein, unknown function	1-121	121	366	cDNA	2.60638
1319	MAL8P1.213	PF3D7_0700800	Pfmc-2TM Maurer's cleft two transmembrane protein (MC-2TM)	1-231	231	696	cDNA	2.57283
1730	PFB0545c	PF3D7_0212200	mitochondrial ribosomal protein L12 precursor, putative	1-255	255	768	cDNA	2.66209
194	PF14_0081	PF3D7_1408400	DNA repair helicase, putative	1-1160	1160	3483	cDNA	2.5504
1353	PFF0940c	PF3D7_0619400	cell division cycle protein 48 homologue, putative	1-828	828	2487	cDNA	2.5898
577	PFL0770w	PF3D7_1216000	serine--tRNA ligase, putative	1-618	618	1857	cDNA	2.54963
313	MAL13P1.202	PF3D7_1339700	conserved Plasmodium protein, unknown function	1-1936	1936	5811	cDNA	2.73704
1362	PFF0835w	PF3D7_0617200	conserved Plasmodium protein, unknown function	1-446	446	1341	cDNA	2.62929
784	PF11_0097	PF3D7_1108500	succinyl-CoA synthetase alpha subunit, putative	1-420	420	1263	cDNA	2.66016
715	PF11_0282	PF3D7_1127100	deoxyuridine 5'-triphosphate nucleotidohydrolase (dUTPase)	1-173	173	522	cDNA	2.74206
324	MAL13P1.180	PF3D7_1336200	conserved Plasmodium protein, unknown function	1-297	297	894	cDNA	2.75441
588	PFL0625c	PF3D7_1212700	eukaryotic translation initiation factor 3 subunit 10, putative	1-1377	1377	4134	cDNA	2.96052
1499	PFE0265c	PF3D7_0505400	conserved Plasmodium protein, unknown function	1-740	740	2223	cDNA	2.5983
1084	PFI0465c	PF3D7_0909600	conserved Plasmodium protein, unknown function	1-604	604	1815	cDNA	2.65036
849	PF10_0312	PF3D7_1031800	conserved Plasmodium protein, unknown function	1-425	425	1278	cDNA	3.27434
468	PFL2395c	PF3D7_1249900	apicoplast dimethyladenosine synthase, putative	1-639	639	1920	cDNA	2.73847
1628	PFC0900w	PF3D7_0320300	T-complex protein 1 epsilon subunit, putative	1-535	535	1608	cDNA	2.59233
1331	PFF1320c	PF3D7_0627200	myosin light chain, putative	1-181	181	546	cDNA	2.58813
531	PFL1485w	PF3D7_1230800	conserved Plasmodium protein, unknown function	1-617	617	1854	cDNA	3.00295
862	PF10_0282	PF3D7_1028800	conserved Plasmodium protein, unknown function	1-117	117	354	cDNA	2.66209
1447	PFE1005w	PF3D7_0520000	40S ribosomal protein S9, putative	1-189	189	570	cDNA	2.80061
64	PF14_0492	PF3D7_1451700	protein phosphatase 2b regulatory subunit, putative (CNB)	1-179	179	540	cDNA	2.5822
1182	PF08_0082	PF3D7_0813100	conserved Plasmodium protein, unknown function	1-662	662	1989	cDNA	2.59993
521	PFL1625w	PF3D7_1233700	homocysteine S-methyltransferase, putative	1-581	581	1746	cDNA	2.57337
1621	PFC1000w	PF3D7_0322400	regulator of initiation factor 2 (eIF2)	1-899	899	2700	cDNA	2.80963
877	PF10_0259	PF3D7_1026200	conserved Plasmodium protein, unknown function	1-588	588	1767	cDNA	2.58041
5	PF14_0708	PF3D7_1474000	probable protein, unknown function	1-2104	2104	6315	cDNA	2.57036
88	PF14_0409	PF3D7_1443100	conserved Plasmodium protein, unknown function	1-574	574	1725	cDNA	2.57428
1732	PFB0525w	PF3D7_0211800	asparagine--tRNA ligase (AsnRS)	1-610	610	1833	cDNA	2.5676
733	PF11_0246	PF3D7_1123500	conserved Plasmodium protein, unknown function	1-1336	1336	4011	cDNA	2.55573
1161	MAL8P1.69	PF3D7_0818200	14-3-3 protein (14-3-3I)	1-256	256	771	cDNA	2.60999
256	PF13_0305	PF3D7_1357100	elongation factor 1-alpha	1-443	443	1332	cDNA	2.59787
462	PFL2440w	PF3D7_1250800	DNA repair protein rhp16, putative	1-1647	1647	4944	cDNA	2.91527
25	PF14_0643	PF3D7_1467500	DNA/RNA-binding protein KIN17, putative	1-442	442	1329	cDNA	2.92654
1148	MAL8P1.37	PF3D7_0823600	lipoate-protein ligase B (LipB)	1-413	413	1242	cDNA	2.84148
1460	PFE0715w	PF3D7_0514300	aspartate--tRNA ligase, putative	1-1128	1128	3387	cDNA	2.61382
318	PF13_0214	PF3D7_1338300	elongation factor 1-gamma, putative	1-434	434	1305	cDNA	2.60044
1065	PFI0675w	PF3D7_0913800	conserved Plasmodium protein, unknown function	1-86	86	261	cDNA	2.61024
1592	PFD0300w	PF3D7_0406000	conserved Plasmodium protein, unknown function	1-508	508	1527	cDNA	2.84241
640	PF11_0482	PF3D7_1147300	conserved Plasmodium protein, unknown function	1-1361	1361	4086	cDNA	3.14447
446	PF13_0074	PF3D7_1301800	surface-associated interspersed protein 13.1 (SURFIN 13.1), pseudogene (SURF13.1)	1-1800	1800	5403	cDNA	2.62592
1325	PFF1430c	PF3D7_0629500	amino acid transporter, putative	1-606	606	1821	cDNA	2.74752
547	PFL1245w	PF3D7_1225800	ubiquitin-activating enzyme E1 (UBA1)	1-1140	1140	3423	cDNA	2.80447
697	PF11_0336	PF3D7_1132600	pre-mRNA-splicing factor 38A, putative (PRP38A)	1-386	386	1161	cDNA	2.9413
550	PFL1155w	PF3D7_1224000	GTP cyclohydrolase I (GCH1)	1-389	389	1170	cDNA	2.71232
806	PF10_0373	PF3D7_1038100	GDP dissociation inhibitor, putative	1-980	980	2943	cDNA	2.58848
1192	PF08_0100	PF3D7_0809700	RuvB-like helicase 1 (RUVB1)	1-520	520	1563	cDNA	2.66409
120	PF14_0296	PF3D7_1431700	60S ribosomal protein L14, putative	1-165	165	498	cDNA	2.58918
411	PF13_0072	PF3D7_1312800	conserved Plasmodium protein, unknown function	1-2361	2361	7086	cDNA	3.26009
1819	PFA0145c	PF3D7_0102900	aspartate--tRNA ligase	1-626	626	1881	cDNA	2.57951
1484	PFE0380c	PF3D7_0507700	nuclear protein localization protein 4, putative (NPL4)	1-531	531	1596	cDNA	2.58148
108	PF14_0329	PF3D7_1434800	mitochondrial acidic protein MAM33, putative	1-252	252	759	cDNA	2.57036
803	PF11_0529	PF3D7_1101100	rifin,PIR protein (RIF)	1-349	349	1050	cDNA	2.65234
1277	PF07_0067	PF3D7_0716100	protein SDA1, putative (SDA1)	1-1069	1069	3210	cDNA	2.58698
97	PF14_0361	PF3D7_1438100	secretory complex protein 62 (SEC62)	1-335	335	1008	cDNA	2.58166
232	MAL13P1.335	PF3D7_1366800	phosphatidylserine synthase, putative	1-343	343	1032	cDNA	2.60545
1144	MAL8P1.33	PF3D7_0824300	GTP-binding protein, putative	1-773	773	2322	cDNA	2.60941
548	PFL1240c	PF3D7_1225700	conserved Plasmodium protein, unknown function	1-1501	1501	4506	cDNA	2.60857
597	PFL0460w	PF3D7_1209200	U6 snRNA-associated Sm-like protein LSm7, putative (LSM7)	1-108	108	327	cDNA	2.76764
934	PF10_0106	PF3D7_1010900	conserved Plasmodium protein, unknown function	1-318	318	957	cDNA	2.60571
1471	PFE0560c	PF3D7_0511300	MORN repeat protein, putative	1-1419	1419	4260	cDNA	2.60798
791	PF11_0061	PF3D7_1105000	histone H4 (H4)	1-103	103	312	cDNA	2.60621
1073	PFI0610w	PF3D7_0912500	conserved Plasmodium protein, unknown function	1-305	305	918	cDNA	2.61208
36	PF14_0598	PF3D7_1462800	glyceraldehyde-3-phosphate dehydrogenase (GAPDH)	1-337	337	1014	cDNA	2.60957
1674	PFC0300c	PF3D7_0307200	60S ribosomal protein L7, putative	1-257	257	774	cDNA	3.04653
299	MAL13P1.395	PF3D7_1344100	krox-like protein, putative	1-804	804	2415	cDNA	2.65732
1772	PFB0115w	PF3D7_0202400	conserved Plasmodium protein, unknown function	1-1192	1192	3579	cDNA	2.83065
1210	PF08_0122	PF3D7_0804700	conserved Plasmodium protein, unknown function	1-1997	1997	5994	cDNA	2.5958
1322	PFF1510w	PF3D7_0631100	Plasmodium exported protein (PHISTb), unknown function	1-466	466	1401	cDNA	2.812
1763	PFB0210c	PF3D7_0204700	hexose transporter (HT)	1-504	504	1515	cDNA	2.58945
1639	PFC0775w	PF3D7_0317600	40S ribosomal protein S11, putative (RPS11)	1-161	161	486	cDNA	2.60018
998	PFI1490c	PF3D7_0930600	peptidyl-prolyl cis-trans isomerase (CYP72)	1-609	609	1830	cDNA	2.83496
1327	PFF1405c	PF3D7_0629000	conserved protein, unknown function	1-291	291	876	cDNA	2.86011
835	PF10_0340	PF3D7_1034900	methionine--tRNA ligase, putative	1-889	889	2670	cDNA	2.58742
663	PF11_0400	PF3D7_1138800	conserved Plasmodium protein, unknown function	1-333	333	1002	cDNA	2.58014
437	PF13_0033	PF3D7_1306400	26S protease regulatory subunit 10B, putative (RPT4)	1-393	393	1182	cDNA	2.59545
1389	PFF0435w	PF3D7_0608800	ornithine aminotransferase (OAT)	1-414	414	1245	cDNA	2.74033
644	PF11_0459	PF3D7_1144700	apicoplast import protein Tic20, putative (TIC20)	1-218	218	657	cDNA	2.57987
657	PF11_0417	PF3D7_1140600	conserved Plasmodium protein, unknown function	1-1824	1824	5475	cDNA	2.74538
736	PF11_0242	PF3D7_1123100	calcium-dependent protein kinase 7 (CDPK7)	1-2265	2265	6798	cDNA	2.61498
1282	PF07_0058	PF3D7_0714600	conserved Plasmodium protein, unknown function	1-575	575	1728	cDNA	3.12992
838	PF10_0330	PF3D7_1033900	ubiquitin-conjugating enzyme, putative	1-191	191	576	cDNA	2.70365
358	MAL13P1.155	PF3D7_1327000	conserved Plasmodium protein, unknown function	1-1152	1152	3459	cDNA	2.81367
1400	PFF0200c	PF3D7_0604100	transcription factor with AP2 domain(s),SPE2-interacting protein (SIP2)	1-1979	1979	5940	cDNA	3.25118
1456	PFE0810c	PF3D7_0516200	40S ribosomal protein S11	1-151	151	456	cDNA	2.695
1683	PFC0190c	PF3D7_0304200	EH (Eps15 homology) protein (PAST1)	1-533	533	1602	cDNA	2.74354
1459	PFE0785c	PF3D7_0515700	glideosome-associated protein 40, putative (GAP40)	1-456	456	1371	cDNA	2.72069
719	PF11_0276	PF3D7_1126600	steryl ester hydrolase, putative	1-682	682	2049	cDNA	2.78075
40	PF14_0585	PF3D7_1461300	40S ribosomal protein S28e, putative	1-67	67	204	cDNA	2.60731
388	MAL13P1.103	PF3D7_1319400	conserved Plasmodium protein, unknown function	1-1070	1070	3213	cDNA	2.63303
1392	PFF0395c	PF3D7_0608000	conserved protein, unknown function	1-345	345	1038	cDNA	2.78875
130	PF14_0261	PF3D7_1428300	proliferation-associated protein 2g4, putative	1-377	377	1134	cDNA	3.0916
76	PF14_0453	PF3D7_1447700	conserved Plasmodium protein, unknown function	1-342	342	1029	cDNA	2.70101
1114	PF08_0001	PF3D7_0830900	Plasmodium exported protein, unknown function	1-192	192	579	cDNA	2.79948
1311	PF07_0016	PF3D7_0704300	conserved Plasmodium membrane protein, unknown function	1-1859	1859	5580	cDNA	3.09485
229	PF13_0353	PF3D7_1367500	NADH-cytochrome b5 reductase, putative	1-362	362	1089	cDNA	2.72559
858	PF10_0293	PF3D7_1030000	transcription elongation factor SPT4, putative (SPT4)	1-133	133	402	cDNA	2.59511
907	PF10_0169	PF3D7_1017400	haloacid dehalogenase-like hydrolase, putative,phosphomannomutase, putative (PMM)	1-217	217	654	cDNA	2.75249
1586	PFD0380c	PF3D7_0407700	conserved Plasmodium protein, unknown function	1-1629	1629	4890	cDNA	2.81711
1336	PFF1130c	PF3D7_0623500	superoxide dismutase [Fe] (SOD2)	1-258	258	777	cDNA	2.70297
107	PF14_0333	PF3D7_1435200	conserved Plasmodium protein, unknown function	1-359	359	1080	cDNA	2.87015
222	PF13_0361	PF3D7_1369600	conserved Plasmodium protein, unknown function	1-897	897	2694	cDNA	2.57082
1407	PFF0100w	PF3D7_0602100	ATP-dependent RNA helicase, putative	1-1350	1350	4053	cDNA	3.23918
1220	PF08_0131	PF3D7_0802200	1-cys peroxiredoxin (1-CysPxn)	1-220	220	663	cDNA	2.64136
1110	MAL7P1.310	PF3D7_0832600	stevor,PIR protein	1-317	317	954	cDNA	2.64784
1638	PFC0785c	PF3D7_0317800	proteasome regulatory protein, putative	1-225	225	678	cDNA	3.18988
1454	PFE0885w	PF3D7_0517700	eukaryotic translation initiation factor, putative	1-716	716	2151	cDNA	3.10492
1237	MAL7P1.157	PF3D7_0728800	conserved Plasmodium protein, unknown function	1-466	466	1401	cDNA	2.63001
50	PF14_0542	PF3D7_1456900	conserved protein, unknown function	1-116	116	351	cDNA	2.62357
1180	PF08_0078	PF3D7_0813700	ABC transporter, putative	1-1419	1419	4260	cDNA	2.58883
1805	PFA0295c	PF3D7_0106000	conserved Plasmodium protein, unknown function	1-967	967	2904	cDNA	2.62905
491	PFL2095w	PF3D7_1243600	translation initiation factor SUI1, putative	1-115	115	348	cDNA	2.60035
1163	PF08_0057	PF3D7_0817800	conserved Plasmodium protein, unknown function	1-54	54	165	cDNA	2.59554
1801	PFA0375c	PF3D7_0107500	lipid/sterol:H+ symporter	1-1470	1470	4413	cDNA	2.5977
511	PFL1800w	PF3D7_1237200	conserved Plasmodium protein, unknown function	1-1915	1915	5748	cDNA	2.62527
1274	PF07_0069	PF3D7_0716700	conserved Plasmodium protein, unknown function	1-1005	1005	3018	cDNA	2.60044
142	PF14_0232	PF3D7_1425200	enoyl-CoA hydratase, putative	1-406	406	1221	cDNA	2.58424
1293	PF07_0038	PF3D7_0709400	Cg7 protein	1-1281	1281	3846	cDNA	2.75104
414	PF13_0068	PF3D7_1312300	mitochondrial ribosomal protein S35 precursor, putative	1-280	280	843	cDNA	2.64907
558	PFL1050w	PF3D7_1221800	conserved Plasmodium protein, unknown function	1-702	702	2109	cDNA	2.58282
763	PF11_0150	PF3D7_1114100.1/PF3D7_1114100.2	rhomboid protease ROM1 (ROM1)/rhomboid protease ROM1 (ROM1)	1-203	203	612	cDNA	2.57246
119	PF14_0302	PF3D7_1432200	conserved Plasmodium protein, unknown function	1-965	965	2898	cDNA	2.59242
23	PF14_0655	PF3D7_1468700	eukaryotic initiation factor 4A (eIF4A)	1-398	398	1197	cDNA	3.09017
1320	PFF1535w	PF3D7_0631600	exported protein family 4 (EPF4)	1-309	309	930	cDNA	2.62422
1624	PFC0955w	PF3D7_0321600	ATP-dependent RNA helicase, putative	1-735	735	2208	cDNA	2.58451
729	PF11_0252	PF3D7_1124100	neutral-sphingomyelinase activation factor protein, putative	1-1653	1653	4962	cDNA	2.5905
295	PF13_0241	PF3D7_1345200	rhomboid protease ROM6, putative (ROM6)	1-569	569	1710	cDNA	2.57844
189	PF14_0092	PF3D7_1409400	conserved Plasmodium membrane protein, unknown function	1-83	83	252	cDNA	2.64777
1298	PF07_0029	PF3D7_0708400	heat shock protein 90 (HSP90)	1-745	745	2238	cDNA	2.71053
536	PFL1440c	PF3D7_1229900.1/PF3D7_1229900.2	conserved Plasmodium protein, unknown function/conserved Plasmodium protein, unknown function	1-619	619	1860	cDNA	2.60325
601	PFL0380c	PF3D7_1207600	tRNA delta(2)-isopentenylpyrophosphate transferase, putative	1-601	601	1806	cDNA	2.61316
211	PF14_0038	PF3D7_1404100	cytochrome c, putative	1-115	115	348	cDNA	2.74002
1715	PFB0765w	PF3D7_0216700.1/PF3D7_0216700.2	autophagy-related protein 11, putative (ATG11)/autophagy-related protein 11, putative (ATG11)	1-1383	1383	4152	cDNA	2.65649
16	PF14_0675	PF3D7_1470800	conserved Plasmodium protein, unknown function	1-1095	1095	3288	cDNA	2.60367
1759	PFB0260w	PF3D7_0205900	26S proteasome regulatory subunit RPN1, putative (RPN1)	1-969	969	2910	cDNA	2.87649
948	PF10_0047	PF3D7_1004400	RNA-binding protein, putative	1-880	880	2643	cDNA	2.62865
751	PF11_0174	PF3D7_1116700	cathepsin C, homolog,dipeptidyl aminopeptidase 1 (DPAP1)	1-700	700	2103	cDNA	2.66835
1172	MAL8P1.84	PF3D7_0815500	conserved Plasmodium protein, unknown function	1-491	491	1476	cDNA	2.93251
380	PF13_0121	PF3D7_1320800	dihydrolipoyllysine-residue succinyltransferase component of 2-oxoglutarate dehydrogenase complex	1-421	421	1266	cDNA	2.59111
90	PF14_0394	PF3D7_1441500	conserved Plasmodium protein, unknown function	1-469	469	1410	cDNA	2.5838
315	MAL13P1.196	PF3D7_1338900	serine/threonine protein kinase, putative	1-931	931	2796	cDNA	2.61737
114	PF14_0314	PF3D7_1433300	chromatin assembly factor 1 P55 subunit, putative	1-439	439	1320	cDNA	2.59093
1729	PFB0560w	PF3D7_0212500	conserved Plasmodium protein, unknown function	1-3990	3990	11973	cDNA	3.18225
1751	PFB0310c	PF3D7_0207000	merozoite surface protein 4 (MSP4)	1-272	272	819	cDNA	2.58619
198	PF14_0071	PF3D7_1407400	conserved Plasmodium protein, unknown function	1-194	194	585	cDNA	2.62138
702	PF11_0319	PF3D7_1130900	mitochondrial rpoD precursor, putative	1-1352	1352	4059	cDNA	2.58415
494	PFL2050w	PF3D7_1242600	protein geranylgeranyltransferase type II, alpha subunit, putative	1-497	497	1494	cDNA	2.60393
1817	PFA0170c	PF3D7_0103400	zinc-carboxypeptidase, putative	1-1620	1620	4863	cDNA	2.8214
458	PFL2475w	PF3D7_1251500	DEAD/DEAH box ATP-dependent RNA helicase, putative	1-717	717	2154	cDNA	2.64206
528	PFL1500w	PF3D7_1231100	ras-related protein Rab-2 (RAB2)	1-213	213	642	cDNA	2.57337
853	PF10_0300	PF3D7_1030700	RNA methyltransferase, putative	1-257	257	774	cDNA	2.59433
839	PF10_0327	PF3D7_1033600	myb2 transcription factor, putative (Myb2)	1-915	915	2748	cDNA	2.62817
884	PF10_0233	PF3D7_1024000	conserved Plasmodium protein, unknown function	1-551	551	1656	cDNA	2.60376
914	PF10_0160	PF3D7_1016400	serine/threonine protein kinase, FIKK family (FIKK10.1)	1-618	618	1857	cDNA	2.63462
116	PF14_0309	PF3D7_1432700	protein-L-isoaspartate(D-aspartate) O-methyltransferase, putative	1-240	240	723	cDNA	3.03969
969	PFI1785w	PF3D7_0936900	Plasmodium exported protein (PHISTb), unknown function, pseudogene	1-332	332	999	cDNA	2.62276
38	PF14_0587	PF3D7_1461600	splicing factor 3B subunit 2, putative (SF3B2)	1-677	677	2034	cDNA	2.68541
353	MAL13P1.148	PF3D7_1329100	myosin C (MyoC)	1-2160	2160	6483	cDNA	2.60604
1747	PFB0335c	PF3D7_0207500	serine repeat antigen 6 (SERA6)	1-893	893	2682	cDNA	2.99213
1146	MAL8P1.35	PF3D7_0824100	exonuclease, putative	1-406	406	1221	cDNA	2.60061
182	PF14_0107	PF3D7_1410900	ribosome maturation protein SBDS, putative	1-638	638	1917	cDNA	2.66608
1668	PFC0360w	PF3D7_0308500	activator of Hsp90 ATPase, putative	1-140	140	423	cDNA	2.65446
1807	PFA0260c	PF3D7_0105300	cyclase-associated protein, putative (CAP)	1-162	162	489	cDNA	2.65113
650	PF11_0438	PF3D7_1142600	60S ribosomal protein L35ae, putative	1-140	140	423	cDNA	2.59242
1036	PFI1010w	PF3D7_0920600	conserved Plasmodium protein, unknown function	1-1354	1354	4065	cDNA	2.63438
1027	PFI1120c	PF3D7_0922800	conserved Plasmodium protein, unknown function	1-4202	4202	12609	cDNA	2.5869
162	PF14_0175	PF3D7_1417600	conserved Plasmodium protein, unknown function	1-4662	4662	13989	cDNA	2.58813
1426	PFE1280w	PF3D7_0525700	conserved Plasmodium protein, unknown function	1-131	131	396	cDNA	2.5861
193	PF14_0083	PF3D7_1408600	40S ribosomal protein S8e, putative	1-218	218	657	cDNA	3.14603
63	PF14_0493	PF3D7_1451800	sortilin, putative	1-895	895	2688	cDNA	2.68828
1244	PF07_0107	PF3D7_0726100	Plasmodium exported protein, unknown function	1-803	803	2412	cDNA	2.67918
435	MAL13P1.34	PF3D7_1306800	RED-like protein, putative	1-400	400	1203	cDNA	2.56898
1166	PF08_0058	PF3D7_0817600	conserved Plasmodium protein, unknown function	1-962	962	2889	cDNA	2.58962
945	PF10_0066	PF3D7_1006600	phosducin-like protein, putative (PhLP1)	1-193	193	582	cDNA	3.06718
87	PF14_0411	PF3D7_1443300	U6 snRNA-associated Sm-like protein LSm5, putative (LSM5)	1-101	101	306	cDNA	2.58751
794	PF11_0043	PF3D7_1103100	60S acidic ribosomal protein P1, putative (RPP1)	1-118	118	357	cDNA	3.30028
1725	PFB0590w	PF3D7_0213000	conserved Plasmodium protein, unknown function	1-166	166	501	cDNA	2.74776
1440	PFE1050w	PF3D7_0520900	S-adenosyl-L-homocysteine hydrolase (SAHH)	1-479	479	1440	cDNA	3.16519
1380	PFF0595c	PF3D7_0612200	leucine-rich repeat protein (LRR6)	1-1864	1864	5595	cDNA	2.84398
1792	PFA0510w	PF3D7_0110500	bromodomain protein, putative	1-2285	2285	6858	cDNA	2.64531
1519	PFE0065w	PF3D7_0501300	skeleton-binding protein 1 (SBP1)	1-337	337	1014	cDNA	2.62737
1386	PFF0500c	PF3D7_0610100	pre-mRNA-splicing factor SLU7, putative (SLU7)	1-444	444	1335	cDNA	3.40303
345	PF13_0167	PF3D7_1331200	conserved Plasmodium protein, unknown function	1-407	407	1224	cDNA	3.23812
1378	PFF0615c	PF3D7_0612700	6-cysteine protein (P12)	1-347	347	1044	cDNA	2.74715
1056	PFI0765w	PF3D7_0915600	conserved Plasmodium protein, unknown function	1-238	238	717	cDNA	2.87024
1352	PFF0945c	PF3D7_0619500	acyl-CoA synthetase (ACS12)	1-1392	1392	4179	cDNA	3.10931
734	PF11_0245	PF3D7_1123400	translation elongation factor EF-1, subunit alpha, putative	1-555	555	1668	cDNA	3.24437
362	MAL13P1.139	PF3D7_1325600	mitochondrial fission 1 protein, putative (FIS1)	1-141	141	426	cDNA	2.60308
94	PF14_0378	PF3D7_1439900	triosephosphate isomerase (TIM)	1-248	248	747	cDNA	2.6239
860	PF10_0291	PF3D7_1029800	RAP protein, putative	1-437	437	1314	cDNA	2.61033
290	PF13_0251	PF3D7_1347100	DNA topoisomerase 3, putative (TOP3)	1-710	710	2133	cDNA	2.98675
1622	PFC0995c	PF3D7_0322300	diacylglycerol O-acyltransferase (DGAT)	1-653	653	1962	cDNA	2.59233
513	PFL1740w	PF3D7_1236000	vesicle transport v-SNARE protein VTI1, putative	1-410	410	1233	cDNA	2.94169
576	PFL0780w	PF3D7_1216200	glycerol-3-phosphate dehydrogenase, putative	1-367	367	1104	cDNA	2.57853
660	PF11_0414	PF3D7_1140300	P-loop containing nucleoside triphosphate hydrolase, putative	1-361	361	1086	cDNA	2.69493
1286	MAL7P1.38	PF3D7_0711500	regulator of chromosome condensation, putative	1-688	688	2067	cDNA	2.57501
522	PFL1595w	PF3D7_1233100	conserved protein, unknown function	1-135	135	408	cDNA	2.57808
1147	PF08_0031	PF3D7_0823900	dicarboxylate/tricarboxylate carrier (DTC)	1-318	318	957	cDNA	2.56176
1739	PFB0390w	PF3D7_0208600	ribosome-recycling factor (RRF1)	1-498	498	1497	cDNA	2.62292
1019	PFI1255w	PF3D7_0925600	zinc binding protein (Yippee), putative	1-128	128	387	cDNA	2.60528
413	PF13_0069	PF3D7_1312400	translation initiation factor IF-2, putative	1-1128	1128	3387	cDNA	2.65979
289	MAL13P1.237	PF3D7_1347500	DNA/RNA-binding protein Alba 4 (ALBA4)	1-372	372	1119	cDNA	3.06198
1267	MAL7P1.104	PF3D7_0720000	exosome complex component CSL4, putative (CSL4)	1-195	195	588	cDNA	2.62793
1645	PFC0715c	PF3D7_0316400	conserved Plasmodium protein, unknown function	1-1008	1008	3027	cDNA	2.7619
1384	PFF0525w	PF3D7_0610700	conserved Plasmodium protein, unknown function	1-87	87	264	cDNA	2.94784
485	PFL2145w	PF3D7_1244700	conserved Plasmodium protein, unknown function	1-231	231	696	cDNA	2.8839
870	PF10_0270	PF3D7_1027500	conserved Plasmodium protein, unknown function	1-72	72	219	cDNA	2.72948
261	PF13_0297	PF3D7_1355900	conserved protein, unknown function	1-405	405	1218	cDNA	3.31304
498	PFL1980c	PF3D7_1241200	conserved Plasmodium protein, unknown function	1-2309	2309	6930	cDNA	2.79475
1328	PFF1390w	PF3D7_0628700	conserved Plasmodium protein, unknown function	1-573	573	1722	cDNA	2.60291
627	PFL0045c	PF3D7_1200900	Plasmodium exported protein (PHISTc), unknown function	1-383	383	1152	cDNA	2.69548
1647	PFC0685w	PF3D7_0315700	conserved Plasmodium membrane protein, unknown function	1-936	936	2811	cDNA	2.59303
1324	PFF1440w	PF3D7_0629700	SET domain protein, putative (SET1)	1-6761	6761	20286	cDNA	2.61622
1597	PFD0265w	PF3D7_0405400	pre-mRNA-processing-splicing factor 8, putative (PRPF8)	1-3136	3136	9411	cDNA	3.23618
651	PF11_0437	PF3D7_1142500	60S ribosomal protein L28 (RPL28)	1-127	127	384	cDNA	2.68758
918	PF10_0153	PF3D7_1015600	heat shock protein 60 (HSP60)	1-580	580	1743	cDNA	2.67105
1632	PFC0835c	PF3D7_0318900	conserved protein, unknown function	1-440	440	1323	cDNA	2.76048
1365	PFF0785w	PF3D7_0616200	Ndc80 homologue, putative	1-591	591	1776	cDNA	2.7729
201	PF14_0061	PF3D7_1406400	PPR repeat protein (PPR)	1-608	608	1827	cDNA	2.57365
840	PF10_0326	PF3D7_1033500	WD-repeat protein, putative	1-709	709	2130	cDNA	3.09367
317	MAL13P1.193	PF3D7_1338600	conserved Plasmodium protein, unknown function	1-952	952	2859	cDNA	2.59242
31	PF14_0619	PF3D7_1465200	conserved Plasmodium protein, unknown function	1-376	376	1131	cDNA	2.57718
133	PF14_0249	PF3D7_1427000	conserved Plasmodium protein, unknown function	1-1169	1169	3510	cDNA	2.61655
195	PF14_0078	PF3D7_1408100	plasmepsin III,histo-aspartic protease (HAP)	1-451	451	1356	cDNA	3.01189
115	PF14_0310	PF3D7_1432800	conserved Plasmodium protein, unknown function	1-733	733	2202	cDNA	3.3303
456	PFL2505c	PF3D7_1252100	rhoptry neck protein 3 (RON3)	1-2215	2215	6648	cDNA	2.63847
67	PF14_0481	PF3D7_1450600	conserved Plasmodium protein, unknown function	1-587	587	1764	cDNA	2.76131
745	PF11_0191	PF3D7_1118500	box C/D snoRNP rRNA 2'-O-methylation factor, putative	1-594	594	1785	cDNA	2.73202
1018	PFI1270w	PF3D7_0925900	conserved Plasmodium protein, unknown function	1-217	217	654	cDNA	2.60647
359	MAL13P1.365	PF3D7_1326800	syntaxin, Qa-SNARE family (SYN18)	1-441	441	1326	cDNA	2.61712
77	PF14_0448	PF3D7_1447000	40S ribosomal protein S5	1-272	272	819	cDNA	2.63327
1582	PFD0420c	PF3D7_0408500	flap endonuclease 1 (FEN1)	1-672	672	2019	cDNA	2.76787
236	MAL13P1.332	PF3D7_1366200	conserved Plasmodium protein, unknown function	1-175	175	528	cDNA	2.62268
1080	PFI0510c	PF3D7_0910500	DNA repair protein REV1, putative	1-1697	1697	5094	cDNA	2.99175
1387	PFF0465c	PF3D7_0609400	mitochondrial cardiolipin synthase, putative (CLS)	1-603	603	1812	cDNA	2.76723
1255	MAL7P1.122	PF3D7_0722400	GTP-binding protein, putative	1-393	393	1182	cDNA	2.67416
212	PF14_0033	PF3D7_1403600	selenoprotein (Sel1)	1-114	114	345	cDNA	3.32587
990	PFI1605w	PF3D7_0933100	conserved Plasmodium protein, unknown function	1-792	792	2379	cDNA	2.6018
619	PFL0090c	PF3D7_1201800	cytochrome c oxidase assembly protein COX19, putative (COX19)	1-218	218	657	cDNA	2.61224
1388	PFF0445w	PF3D7_0609000	conserved Plasmodium protein, unknown function	1-6077	6077	18234	cDNA	2.93868
1085	PFI0380c	PF3D7_0907900	peptide deformylase (PDF)	1-241	241	726	cDNA	2.62753
32	PF14_0617	PF3D7_1465000	conserved Plasmodium protein, unknown function	1-278	278	837	cDNA	2.58883
925	PF10_0128	PF3D7_1013100	U3 snoRNA-associated small subunit rRNA processing protein, putative	1-1220	1220	3663	cDNA	2.62761
1567	PFD0705c	PF3D7_0414600	conserved protein, unknown function	1-235	235	708	cDNA	3.21648
537	PFL1430c	PF3D7_1229600	conserved Plasmodium protein, unknown function	1-1132	1132	3399	cDNA	2.71607
1008	PFI1440w	PF3D7_0929300	conserved Plasmodium protein, unknown function	1-714	714	2145	cDNA	2.77157
1193	MAL8P1.114	PF3D7_0809500	histone acetyltransferase subunit NuA4, putative	1-95	95	288	cDNA	2.57355
594	PFL0520c	PF3D7_1210400	general transcription factor 3C polypeptide 5, putative	1-901	901	2706	cDNA	2.60061
950	PF10_0043	PF3D7_1004000	60S ribosomal protein L13, putative	1-202	202	609	cDNA	2.6339
1493	PFE0340c	PF3D7_0506900	rhomboid protease ROM4 (ROM4)	1-759	759	2280	cDNA	2.60291
1216	PF08_0127	PF3D7_0803100	conserved Plasmodium protein, unknown function	1-1245	1245	3738	cDNA	2.63105
105	PF14_0343	PF3D7_1436200	conserved Plasmodium protein, unknown function	1-2269	2269	6810	cDNA	2.59898
15	PF14_0676	PF3D7_1470900	proteasome subunit beta type-2, putative	1-214	214	645	cDNA	2.67567
1201	PF08_0113	PF3D7_0806800	vacuolar proton translocating ATPase subunit A, putative	1-1053	1053	3162	cDNA	2.60078
792	PF11_0058	PF3D7_1104700.1/PF3D7_1104700.2	RNA polymerase subunit, putative/RNA polymerase subunit, putative	1-233	233	702	cDNA	2.60359
514	PFL1735c	PF3D7_1235900	pre-mRNA-splicing factor SYF1, putative (XAB2)	1-1031	1031	3096	cDNA	2.62985
66	PF14_0486	PF3D7_1451100	elongation factor 2	1-832	832	2499	cDNA	2.59329
93	PF14_0380	PF3D7_1440100	conserved Plasmodium protein, unknown function	1-1014	1014	3045	cDNA	2.62568
95	PF14_0368	PF3D7_1438900	thioredoxin peroxidase 1 (Trx-Px1)	1-195	195	588	cDNA	2.59242
723	PF11_0267	PF3D7_1125700	kelch protein, putative	1-669	669	2010	cDNA	2.58557
275	MAL13P1.261	PF3D7_1351900	conserved Plasmodium protein, unknown function	1-423	423	1272	cDNA	2.58813
1330	PFF1335c	PF3D7_0627500	protein DJ-1 (DJ1)	1-189	189	570	cDNA	2.59958
1654	PFC0535w	PF3D7_0312800	60S ribosomal protein L26, putative	1-126	126	381	cDNA	2.72024
221	MAL13P1.475	PF3D7_1372100	Plasmodium exported protein (PHISTb), unknown function (GEXP04)	1-650	650	1953	cDNA	2.5805
1344	PFF1025c	PF3D7_0621200	pyridoxine biosynthesis protein PDX1 (PDX1)	1-301	301	906	cDNA	2.843
519	PFL1670c	PF3D7_1234600	conserved Plasmodium protein, unknown function	1-1130	1130	3393	cDNA	2.57862
524	PFL1560c	PF3D7_1232400	conserved protein, unknown function	1-368	368	1107	cDNA	2.94122
1480	PFE0435c	PF3D7_0508800	single-stranded DNA-binding protein (SSB)	1-284	284	855	cDNA	2.5751
1676	PFC0290w	PF3D7_0306900	40S ribosomal protein S23, putative	1-145	145	438	cDNA	2.67242
1498	PFE0310c	PF3D7_0506300	conserved Plasmodium protein, unknown function	1-204	204	615	cDNA	2.60991
486	PFL2125c	PF3D7_1244200	transcription factor Tfb2, putative	1-945	945	2838	cDNA	2.60714
191	PF14_0088	PF3D7_1409100	aldo-keto reductase, putative	1-1156	1156	3471	cDNA	3.18135
582	PFL0670c	PF3D7_1213800	proline--tRNA ligase (PRS)	1-746	746	2241	cDNA	2.59993
1021	PFI1205c	PF3D7_0924500	conserved Plasmodium membrane protein, unknown function	1-1249	1249	3750	cDNA	2.64151
1016	PFI1320c	PF3D7_0926900	replication termination factor, putative	1-225	225	678	cDNA	3.31787
1802	PFA0345w	PF3D7_0107000	centrin-1 (CEN1)	1-168	168	507	cDNA	2.63729
263	PF13_0290	PF3D7_1354900	conserved Plasmodium protein, unknown function	1-637	637	1914	cDNA	2.71568
283	PF13_0263	PF3D7_1350300	conserved Plasmodium protein, unknown function	1-305	305	918	cDNA	2.6149
1143	PF08_0028	PF3D7_0824800	conserved Plasmodium membrane protein, unknown function	1-1276	1276	3831	cDNA	2.59589
679	PF11_0370	PF3D7_1135900	3-oxo-5-alpha-steroid 4-dehydrogenase, putative	1-228	228	687	cDNA	2.74556
1410	PFF0085w	PF3D7_0601700	Plasmodium exported protein (PHISTa), unknown function, pseudogene	1-278	278	837	cDNA	3.00696
200	PF14_0066	PF3D7_1406900	radical SAM protein, putative	1-372	372	1119	cDNA	2.72649
716	PF11_0279	PF3D7_1126800	RNA-binding protein, putative	1-914	914	2745	cDNA	2.58848
787	PF11_0090	PF3D7_1107700	pescadillo-like protein (PES)	1-643	643	1932	cDNA	2.74825
68	PF14_0476	PF3D7_1450000	serine/threonine protein kinase, putative	1-385	385	1158	cDNA	3.11624
187	PF14_0100	PF3D7_1410200	cytidine triphosphate synthetase	1-858	858	2577	cDNA	2.96667
1032	PFI1025w	PF3D7_0920900	U4/U6 snRNA-associated-splicing factor, putative (PRP24)	1-480	480	1443	cDNA	2.59372
1215	MAL8P1.144	PF3D7_0803500	AAA family ATPase, putative	1-1467	1467	4404	cDNA	2.9001
24	PF14_0652	PF3D7_1468400	zinc finger protein, putative (D13)	1-862	862	2589	cDNA	2.58086
1658	PFC0465c	PF3D7_0311100	pre-mRNA splicing factor, putative	1-600	600	1803	cDNA	2.74052
1472	PFE0555w	PF3D7_0511200	stearoyl-CoA desaturase (SCD)	1-949	949	2850	cDNA	2.57173
1029	PFI1085w	PF3D7_0922100	ubiquitin-like protein, putative	1-1542	1542	4629	cDNA	2.68618
1140	PF08_0025	PF3D7_0825600	cytochrome c oxidase assembly protein, putative	1-85	85	258	cDNA	2.85391
767	PF11_0142	PF3D7_1113400	ubiquitin domain-containing protein DSK2, putative (DSK2)	1-388	388	1167	cDNA	2.55507
433	PF13_0036	PF3D7_1307200	DnaJ protein, putative	1-322	322	969	cDNA	3.1271
1178	PF08_0075	PF3D7_0814000	60S ribosomal protein L13-2, putative	1-215	215	648	cDNA	2.60044
363	PF13_0140	PF3D7_1324800	dihydrofolate synthase/folylpolyglutamate synthase (DHFS-FPGS)	1-522	522	1569	cDNA	2.66068
991	PFI1600w	PF3D7_0933000	mRNA processing protein, putative	1-761	761	2286	cDNA	2.59511
1721	PFB0640c	PF3D7_0214100	protein transport protein SEC31 (SEC31)	1-1460	1460	4383	cDNA	2.60291
779	PF11_0113	PF3D7_1110600	mitochondrial ribosomal protein L11 precursor, putative	1-175	175	528	cDNA	2.62519
348	MAL13P1.165	PF3D7_1330700	GPI transamidase subunit PIG-U, putative	1-611	611	1836	cDNA	2.59683
541	PFL1365w	PF3D7_1228200	conserved Plasmodium protein, unknown function	1-818	818	2457	cDNA	2.59493
1345	PFF1020c	PF3D7_0621100	conserved Plasmodium protein, unknown function	1-1356	1356	4071	cDNA	2.59958
1720	PFB0655c	PF3D7_0214400	conserved Plasmodium protein, unknown function	1-619	619	1860	cDNA	3.00299
286	PF13_0255	PF3D7_1348600	conserved Plasmodium protein, unknown function	1-371	371	1116	cDNA	2.59398
706	PF11_0312	PF3D7_1130100	60S ribosomal protein L38 (RPL38)	1-87	87	264	cDNA	2.8213
1716	PFB0720c	PF3D7_0215800	origin recognition complex subunit 5 (ORC5)	1-899	899	2700	cDNA	2.58023
1690	PFC0125w	PF3D7_0302600	ABC transporter, (TAP family), putative	1-1365	1365	4098	cDNA	2.57609
205	PF14_0052	PF3D7_1405500	COBW domain-containing protein 1, putative (CBWD1)	1-575	575	1728	cDNA	2.58477
1015	PFI1325w	PF3D7_0927000	CS domain protein, putative	1-156	156	471	cDNA	2.57709
1778	PFB0020c	PF3D7_0200300	erythrocyte membrane protein 1 (PfEMP1), exon 2	1-440	440	1323	cDNA	2.58032
1774	PFB0105c	PF3D7_0202100	Plasmodium exported protein (PHISTc), unknown function,liver stage associated protein 2 (LSAP2)	1-302	302	909	cDNA	2.58344
554	PFL1105c	PF3D7_1223000	conserved Plasmodium protein, unknown function	1-134	134	405	cDNA	2.57173
564	PFL0975w	PF3D7_1220300	cell cycle associated protein, putative	1-2705	2705	8118	cDNA	2.81226
428	PF13_0049	PF3D7_1309100	60S ribosomal protein L24, putative	1-162	162	489	cDNA	2.58077
111	PF14_0323	PF3D7_1434200	calmodulin (CAM)	1-149	149	450	cDNA	2.55592
913	PF10_0164	PF3D7_1016900	early transcribed membrane protein 10.3 (ETRAMP10.3)	1-130	130	393	cDNA	2.63878
624	PFL0055c	PF3D7_1201100	RESA-like protein with PHIST and DnaJ domains	1-900	900	2703	cDNA	2.58892
163	PF14_0167	PF3D7_1416900	prefoldin subunit 2, putative	1-147	147	444	cDNA	2.56492
1491	PFE0350c	PF3D7_0507100	60S ribosomal protein L4 (RPL4)	1-411	411	1236	cDNA	2.96795
885	PF10_0226	PF3D7_1023300	conserved Plasmodium protein, unknown function	1-85	85	258	cDNA	2.62227
347	PF13_0165	PF3D7_1330800	conserved Plasmodium protein, unknown function	1-596	596	1791	cDNA	3.38345
1236	MAL7P1.158	PF3D7_0729000	signal recognition particle subunit SRP9 (SRP9)	1-109	109	330	cDNA	2.60359
1113	MAL8P1.206	PF3D7_0831400	Plasmodium exported protein, unknown function	1-302	302	909	cDNA	2.76577
613	PFL0190w	PF3D7_1203900	ubiquitin-conjugating enzyme E2 (UBC)	1-147	147	444	cDNA	2.71351
1450	PFE0965c	PF3D7_0519200	V-type proton ATPase 16 kDa proteolipid subunit	1-165	165	498	cDNA	2.60197
1403	PFF0185c	PF3D7_0603800	conserved Plasmodium protein, unknown function	1-1820	1820	5463	cDNA	2.59276
1196	MAL8P1.126	PF3D7_0807700	serine protease DegP (DegP)	1-870	870	2613	cDNA	2.71146
1272	MAL7P1.83	PF3D7_0717100	conserved Plasmodium protein, unknown function	1-936	936	2811	cDNA	2.6312
1366	PFF0770c	PF3D7_0615900	conserved Plasmodium protein, unknown function	1-1806	1806	5421	cDNA	2.77364
1803	PFA0335w	PF3D7_0106800	ras-related protein Rab-5C (RAB5c)	1-214	214	645	cDNA	2.70814
1811	PFA0215w	PF3D7_0104300	conserved Plasmodium protein, unknown function	1-2359	2359	7080	cDNA	2.58014
1405	PFF0155w	PF3D7_0603200	mitochondrial chaperone BCS1, putative	1-471	471	1416	cDNA	2.69992
1437	PFE1110w	PF3D7_0522200	transcription initiation factor TFIID subunit 10, putative (TAF10)	1-116	116	351	cDNA	2.93184
1775	PFB0100c	PF3D7_0202000	knob-associated histidine-rich protein (KAHRP)	1-654	654	1965	cDNA	2.7216
760	PF11_0162	PF3D7_1115400	cysteine proteinase falcipain 3 (FP3)	1-492	492	1479	cDNA	2.63192
427	PF13_0054	PF3D7_1309800	conserved Plasmodium protein, unknown function	1-305	305	918	cDNA	2.64136
772	PF11_0131	PF3D7_1112600	DNA helicase, putative	1-707	707	2124	cDNA	2.59172
1605	PFD0195c	PF3D7_0404000	conserved Plasmodium protein, unknown function	1-99	99	300	cDNA	3.32426
1664	PFC0425w	PF3D7_0310200	phd finger protein, putative	1-4550	4550	13653	cDNA	2.59067
1339	PFF1100c	PF3D7_0622900	transcription factor with AP2 domain(s), putative (ApiAP2)	1-2027	2027	6084	cDNA	2.58734
1145	MAL8P1.34	PF3D7_0824200	conserved Plasmodium protein, unknown function	1-1165	1165	3498	cDNA	2.58477
705	PF11_0313	PF3D7_1130200	60S ribosomal protein P0 (PfP0)	1-316	316	951	cDNA	2.72783
746	PF11_0189	PF3D7_1118300	insulinase, putative	1-1488	1488	4467	cDNA	2.57907
761	PF11_0161	PF3D7_1115300	cysteine proteinase falcipain 2b,falcipain 2' (FP2B)	1-482	482	1449	cDNA	2.60924
752	PF11_0173	PF3D7_1116600	oligosaccharyl transferase STT3 subunit, putative	1-866	866	2601	cDNA	2.57772
1278	PF07_0066	PF3D7_0716000	RNA-binding protein, putative	1-1125	1125	3378	cDNA	2.61158
1082	PFI0480w	PF3D7_0909900	helicase with Zn-finger motif, putative	1-1373	1373	4122	cDNA	2.57934
609	PFL0255c	PF3D7_1205100	O-phosphoseryl-tRNA(Sec) selenium transferase, putative (SEPSECS)	1-578	578	1737	cDNA	2.71862
360	PF13_0148	PF3D7_1326600	conserved Plasmodium protein, unknown function	1-4780	4780	14343	cDNA	2.57718
1826	MAL13P1.450	Not annotated	Not annotated	1-52	52	159	cDNA	2.75092
230	PF13_0352	PF3D7_1367400	conserved Plasmodium protein, unknown function	1-1046	1046	3141	cDNA	2.56834
134	PF14_0248	PF3D7_1426900	ubiquinol-cytochrome c reductase hinge protein, putative	1-88	88	267	cDNA	2.56316
1131	MAL8P1.18	PF3D7_0827600	conserved Plasmodium protein, unknown function	1-1687	1687	5064	cDNA	2.56917
852	PF10_0302	PF3D7_1030900	28 kDa ookinete surface protein (Pfs28)	1-218	218	657	cDNA	2.56742
1623	PFC0975c	PF3D7_0322000	peptidyl-prolyl cis-trans isomerase (CYP19A)	1-171	171	516	cDNA	2.77347
997	PFI1500w	PF3D7_0930800	conserved Plasmodium protein, unknown function	1-4530	4530	13593	cDNA	2.56148
743	PF11_0194	PF3D7_1118700	conserved Plasmodium protein, unknown function	1-218	218	657	cDNA	2.65067
1537	PFD1055w	PF3D7_0422400	40S ribosomal protein S19 (RPS19)	1-170	170	513	cDNA	3.29961
1376	PFF0625w	PF3D7_0612900	nucleolar GTP-binding protein 1, putative	1-686	686	2061	cDNA	2.66681
1120	PF08_0004	PF3D7_0830400	conserved Plasmodium protein, unknown function	1-137	137	414	cDNA	2.59041
366	PF13_0137	PF3D7_1324000	conserved Plasmodium protein, unknown function	1-1459	1459	4380	cDNA	2.59692
993	PFI1565w	PF3D7_0932200	profilin, putative (PFN)	1-171	171	516	cDNA	2.74788
132	PF14_0254	PF3D7_1427500	DNA mismatch repair protein MSH2, putative (MSH2-1)	1-811	811	2436	cDNA	2.59967
1254	PF07_0091	PF3D7_0722500	cell cycle control protein cwf15, putative	1-291	291	876	cDNA	2.82078
1308	PF07_0020	PF3D7_0705000	methyltransferase, putative	1-1213	1213	3642	cDNA	2.60949
177	PF14_0127	PF3D7_1412800	glycylpeptide N-tetradecanoyltransferase (NMT)	1-410	410	1233	cDNA	2.58424
1570	PFD0655c	PF3D7_0413900	ubiquitin carboxyl-terminal hydrolase 13, putative (USP13)	1-853	853	2562	cDNA	2.61885
1373	PFF0645c	PF3D7_0613300	rhoptry protein (ROP14)	1-1347	1347	4044	cDNA	2.58442
1149	MAL8P1.40	PF3D7_0823200	RNA-binding protein, putative	1-286	286	861	cDNA	2.95333
655	PF11_0425	PF3D7_1141400	phosphatidylinositol N-acetylglucosaminyltransferase subunit H, putative (PIGH)	1-288	288	867	cDNA	3.34272
312	PF13_0219	PF3D7_1340300	nucleolar complex protein 2, putative	1-955	955	2868	cDNA	3.58799
213	PF14_0028	PF3D7_1402700	U2 snRNP-associated SURP motif-containing protein, putative (SR140)	1-655	655	1968	cDNA	3.31398
900	PF10_0191	PF3D7_1019800	tRNA methyltransferase, putative	1-213	213	642	cDNA	2.58619
149	PF14_0221	PF3D7_1423000	GTPase, putative	1-487	487	1464	cDNA	3.10721
579	PFL0725w	PF3D7_1215000	thioredoxin peroxidase 2 (Trx-Px2)	1-216	216	651	cDNA	2.57609
190	PF14_0090	PF3D7_1409300	DNA damage-inducible protein 1, putative (DDI1)	1-382	382	1149	cDNA	2.76296
153	PF14_0211	PF3D7_1421900	copper transporter, putative	1-160	160	483	cDNA	3.18457
1556	PFD0815c	PF3D7_0416900	conserved Plasmodium protein, unknown function	1-2418	2418	7257	cDNA	2.55988
508	PFL1845c	PF3D7_1238100	calcyclin binding protein, putative	1-256	256	771	cDNA	2.59285
98	PF14_0360	PF3D7_1438000	eukaryotic translation initiation factor eIF2A, putative	1-661	661	1986	cDNA	3.10702
891	PF10_0216	PF3D7_1022300	zinc transporter, putative	1-287	287	864	cDNA	2.59941
1076	PFI0570w	PF3D7_0911700	GTP-binding protein, putative	1-1085	1085	3258	cDNA	2.60172
1337	PFF1125c	PF3D7_0623400	RNA-binding protein mei2 homologue, putative	1-427	427	1284	cDNA	2.82462
1185	PF08_0087	PF3D7_0812400	karyopherin alpha (KARalpha)	1-545	545	1638	cDNA	2.81877
604	PFL0315c	PF3D7_1206300	conserved Plasmodium protein, unknown function	1-2760	2760	8283	cDNA	2.603
1449	PFE0970w	PF3D7_0519300	cytochrome c oxidase assembly protein (heme A: farnesyltransferase), putative	1-648	648	1947	cDNA	2.60359
251	PF13_0316	PF3D7_1358800	40S ribosomal protein S15 (RPS15)	1-151	151	456	cDNA	2.84699
1100	PFI0190w	PF3D7_0903900	60S ribosomal protein L32 (RPL32)	1-131	131	396	cDNA	2.73797
1038	PFI0990c	PF3D7_0920200	CS domain protein, putative	1-983	983	2952	cDNA	2.63816
795	PF11_0041	PF3D7_1102900	Plasmodium exported protein (hyp11), unknown function	1-170	170	513	cDNA	2.59589
951	PF10_0041	PF3D7_1003800	U5 small nuclear ribonuclear protein, putative	1-1235	1235	3708	cDNA	2.67206
730	PF11_0251	PF3D7_1124000	endoplasmic reticulum oxidoreductin, putative (ERO1)	1-421	421	1266	cDNA	2.73271
894	PF10_0200	PF3D7_1020700	histone acetyltransferase, putative	1-1269	1269	3810	cDNA	2.94994
274	PF13_0272	PF3D7_1352500	thioredoxin-related protein, putative	1-208	208	627	cDNA	2.85444
1656	PFC0510w	PF3D7_0312100	E3 ubiquitin-protein ligase, putative	1-836	836	2511	cDNA	2.64089
1062	PFI0690c	PF3D7_0914100	conserved Plasmodium protein, unknown function	1-1083	1083	3252	cDNA	3.1924
1181	MAL8P1.95	PF3D7_0813300	conserved Plasmodium protein, unknown function	1-325	325	978	cDNA	2.58971
954	PF10_0038	PF3D7_1003500	40S ribosomal protein S20e, putative	1-118	118	357	cDNA	2.56677
955	PF10_0036	PF3D7_1003300	N-acetyltransferase, putative	1-152	152	459	cDNA	2.57008
1253	PF07_0092	PF3D7_0722600	nucleolar rRNA processing protein, putative	1-602	602	1809	cDNA	2.56622
383	MAL13P1.111	PF3D7_1320100	ATP-dependent Clp protease adaptor protein ClpS, putative	1-192	192	579	cDNA	2.56297
1372	PFF0665c	PF3D7_0613700	syntaxin binding protein, putative	1-703	703	2112	cDNA	2.7245
440	PF13_0021	PF3D7_1304500	small heat shock protein, putative	1-211	211	636	cDNA	2.55345
1361	PFF0860c	PF3D7_0617800	histone H2A (H2A)	1-132	132	399	cDNA	2.60655
1435	PFE1130w	PF3D7_0522600	inner membrane complex protein	1-483	483	1452	cDNA	3.04937
1655	PFC0525c	PF3D7_0312400	glycogen synthase kinase 3 (GSK3)	1-440	440	1323	cDNA	2.92408
737	PF11_0232	PF3D7_1122400	conserved Plasmodium protein, unknown function	1-851	851	2556	cDNA	3.49221
903	PF10_0183	PF3D7_1019000	eukaryotic translation initiation factor subunit eIF2A, putative	1-2405	2405	7218	cDNA	2.67235
1314	MAL7P1.13	PF3D7_0703600	conserved Plasmodium protein, unknown function	1-248	248	747	cDNA	2.99589
1722	PFB0635w	PF3D7_0214000	T-complex protein 1, putative	1-524	524	1575	cDNA	3.25241
850	PF10_0307	PF3D7_1031300	conserved Plasmodium protein, unknown function	1-919	919	2760	cDNA	2.61523
961	PF10_0024	PF3D7_1002000	Plasmodium exported protein (hyp2), unknown function	1-469	469	1410	cDNA	2.61291
381	PF13_0120	PF3D7_1320700	conserved Plasmodium protein, unknown function	1-1442	1442	4329	cDNA	3.28775
500	PFL1950w	PF3D7_1240300	erythrocyte membrane protein 1, PfEMP1 (VAR)	1-2646	2646	7941	cDNA	2.61258
523	PFL1565c	PF3D7_1232500	CG2-related protein, putative	1-959	959	2880	cDNA	3.07685
243	MAL13P1.319	PF3D7_1363700	conserved Plasmodium protein, unknown function	1-790	790	2373	cDNA	2.61515
1790	PFA0550w	PF3D7_0111400	conserved Plasmodium protein, unknown function (GEXP19)	1-826	826	2481	cDNA	2.59571
188	PF14_0098	PF3D7_1410000	tetratricopeptide repeat family protein, putative	1-292	292	879	cDNA	2.59941
1422	PFE1355c	PF3D7_0527200	ubiquitin carboxyl-terminal hydrolase, putative	1-605	605	1818	cDNA	3.32437
320	MAL13P1.185	PF3D7_1337100	protein kinase 6 (PK6)	1-305	305	918	cDNA	3.06372
1465	PFE0660c	PF3D7_0513300	purine nucleoside phosphorylase (PNP)	1-245	245	738	cDNA	2.6007
1273	MAL7P1.82	PF3D7_0717000	conserved Plasmodium membrane protein, unknown function	1-296	296	891	cDNA	2.58857
809	PF10_0366	PF3D7_1037300	ADP/ATP transporter on adenylate translocase (ADT)	1-301	301	906	cDNA	3.10534
1219	MAL8P1.150	PF3D7_0802600	adenylyl cyclase beta (ACbeta)	1-2166	2166	6501	cDNA	2.82135
99	PF14_0359	PF3D7_1437900	HSP40, subfamily A, putative	1-424	424	1275	cDNA	3.47835
1150	MAL8P1.41	PF3D7_0823100	RWD domain-containing protein, putative	1-269	269	810	cDNA	2.64731
1052	PFI0805w	PF3D7_0916400	conserved Plasmodium protein, unknown function	1-2506	2506	7521	cDNA	2.86068
1800	PFA0425c	PF3D7_0108600	conserved Plasmodium protein, unknown function	1-306	306	921	cDNA	2.68632
999	PFI1480w	PF3D7_0930400.1/PF3D7_0930400.2	conserved Plasmodium protein, unknown function/conserved Plasmodium protein, unknown function	1-915	915	2748	cDNA	2.60982
145	PF14_0226	PF3D7_1423500	conserved Plasmodium protein, unknown function	1-1621	1621	4866	cDNA	2.77849
725	PF11_0260	PF3D7_1124900	60S ribosomal protein L35, putative	1-105	105	318	cDNA	3.20869
1385	PFF0510w	PF3D7_0610400	histone H3 (H3)	1-136	136	411	cDNA	2.92675
1031	PFI1065c	PF3D7_0921700	conserved Plasmodium protein, unknown function	1-569	569	1710	cDNA	2.62333
893	PF10_0203	PF3D7_1020900	ADP-ribosylation factor (ARF1)	1-181	181	546	cDNA	2.60865
268	PF13_0279	PF3D7_1353500	RNA polymerase II transcription factor B subunit 4, putative (TFB4)	1-326	326	981	cDNA	2.93864
890	PF10_0217	PF3D7_1022400	serine/arginine-rich splicing factor 4 (SRSF4)	1-538	538	1617	cDNA	2.61357
1607	PFD0180c	PF3D7_0403700	CGI-201 protein, short form	1-780	780	2343	cDNA	2.60359
1347	PFF1000w	PF3D7_0620500	cleavage stimulation factor subunit 1, putative	1-650	650	1953	cDNA	3.0698
1292	PF07_0040	PF3D7_0709700	lysophospholipase, putative	1-368	368	1107	cDNA	2.95143
1409	PFF0090w	PF3D7_0601900	conserved Plasmodium protein, unknown function	1-128	128	387	cDNA	2.94444
253	MAL13P1.284	PF3D7_1357900	pyrroline-5-carboxylate reductase	1-262	262	789	cDNA	2.59787
1197	MAL8P1.127	PF3D7_0807600	conserved Plasmodium protein, unknown function	1-1325	1325	3978	cDNA	2.59023
371	PF13_0129	PF3D7_1323100	60S ribosomal protein L6, putative	1-190	190	573	cDNA	2.86955
615	PFL0150w	PF3D7_1203000	origin recognition complex subunit 1 (ORC1)	1-1189	1189	3570	cDNA	2.58734
1534	PFD1115c	PF3D7_0423600	conserved Plasmodium protein, unknown function	1-1612	1612	4839	cDNA	2.7356
926	PF10_0123	PF3D7_1012600	GMP synthetase (GMPS)	1-555	555	1668	cDNA	2.9298
1588	PFD0330w	PF3D7_0406700	conserved Plasmodium protein, unknown function	1-869	869	2610	cDNA	2.58962
899	PF10_0193	PF3D7_1019900	autophagy-related protein 8 (ATG8)	1-124	124	375	cDNA	2.57219
207	PF14_0045	PF3D7_1404800	conserved Plasmodium protein, unknown function	1-964	964	2895	cDNA	2.57292
1305	MAL7P1.300	PF3D7_0705700	40S ribosomal protein S29, putative	1-53	53	162	cDNA	2.56119
291	MAL13P1.232	PF3D7_1346200	nuclear import protein MOG1, putative	1-168	168	507	cDNA	2.57754
118	PF14_0307	PF3D7_1432500	RNA methyltransferase, putative	1-444	444	1335	cDNA	2.69514
692	PF11_0342	PF3D7_1133200	conserved Plasmodium protein, unknown function	1-2072	2072	6219	cDNA	2.75626
837	PF10_0334	PF3D7_1034400	flavoprotein subunit of succinate dehydrogenase (SDHA)	1-631	631	1896	cDNA	2.61967
1406	PFF0115c	PF3D7_0602400	elongation factor G (EF-G)	1-937	937	2814	cDNA	2.61506
1804	PFA0320w	PF3D7_0106500	conserved Plasmodium protein, unknown function	1-1411	1411	4236	cDNA	2.62897
35	PF14_0603	PF3D7_1463400	DNA-directed RNA polymerase III subunit RPC4, putative	1-336	336	1011	cDNA	2.61721
1626	PFC0920w	PF3D7_0320900	histone H2A variant, putative (H2A.Z)	1-158	158	477	cDNA	3.22772
302	MAL13P1.214	PF3D7_1343000	phosphoethanolamine N-methyltransferase (PMT)	1-266	266	801	cDNA	3.28821
78	PF14_0445	PF3D7_1446700	conserved Plasmodium protein, unknown function	1-172	172	519	cDNA	3.19445
1795	PFA0475c	PF3D7_0109700	conserved protein, unknown function	1-206	206	621	cDNA	3.21295
694	PF11_0339	PF3D7_1132900	glycine cleavage system H protein (GCVH)	1-200	200	603	cDNA	2.60435
1418	PFE1490c	PF3D7_0529900	RING zinc finger protein, putative	1-284	284	855	cDNA	2.97695
1130	MAL8P1.17	PF3D7_0827900	protein disulfide isomerase (PDI8)	1-483	483	1452	cDNA	2.92582
1580	PFD0450c	PF3D7_0409100	U4/U6 small nuclear ribonucleoprotein PRP31, putative (PRPF31)	1-566	566	1701	cDNA	3.10766
30	PF14_0627	PF3D7_1465900	40S ribosomal protein S3	1-221	221	666	cDNA	3.15341
614	PFL0165c	PF3D7_1203300	conserved Plasmodium protein, unknown function	1-992	992	2979	cDNA	2.61174
1521	PFE0050w	PF3D7_0501000	Plasmodium exported protein, unknown function	1-260	260	783	cDNA	3.28151
1397	PFF0305c	PF3D7_0606200	ubiquitin-conjugating enzyme E2, putative	1-155	155	468	cDNA	2.67017
1625	PFC0925w	PF3D7_0321000	conserved Plasmodium protein, unknown function	1-492	492	1479	cDNA	2.60189
747	PF11_0186	PF3D7_1118000	conserved Plasmodium protein, unknown function	1-200	200	603	cDNA	3.42398
1520	PFE0060w	PF3D7_0501200	parasite-infected erythrocyte surface protein (PIESP2)	1-408	408	1227	cDNA	2.60249
1249	MAL7P1.126	PF3D7_0723900	conserved Plasmodium protein, unknown function	1-1222	1222	3669	cDNA	2.59363
1221	PF08_0132	PF3D7_0802000	glutamate dehydrogenase, putative (GDH3)	1-1397	1397	4194	cDNA	2.73566
788	PF11_0078	PF3D7_1106700	dna2/nam7 helicase family member, putative	1-1024	1024	3075	cDNA	2.61133
1044	PFI0930c	PF3D7_0919000	nucleosome assembly protein (NAPS)	1-269	269	810	cDNA	2.60503
1232	MAL7P1.160	PF3D7_0729600	conserved Plasmodium protein, unknown function	1-161	161	486	cDNA	2.62122
1304	MAL7P1.320	PF3D7_0706400	60S ribosomal protein L37 (RPL37)	1-92	92	279	cDNA	3.09763
126	PF14_0280	PF3D7_1430100	serine/threonine protein phosphatase 2A activator (PTPA)	1-319	319	960	cDNA	2.73847
834	PF10_0342	PF3D7_1035100	probable protein, unknown function	1-561	561	1686	cDNA	2.69685
178	PF14_0124	PF3D7_1412500	actin II (ACT2)	1-376	376	1131	cDNA	3.2197
265	PF13_0286	PF3D7_1354300	large subunit rRNA methyltransferase, putative	1-1019	1019	3060	cDNA	2.84099
248	PF13_0322	PF3D7_1360800	falcilysin (FLN)	1-1193	1193	3582	cDNA	2.60283
1329	PFF1375c	PF3D7_0628300	choline/ethanolaminephosphotransferase, putative (CEPT)	1-391	391	1176	cDNA	2.59563
349	PF13_0164	PF3D7_1330500	conserved Plasmodium protein, unknown function	1-725	725	2178	cDNA	3.0366
168	PF14_0141	PF3D7_1414300	60S ribosomal protein L10, putative	1-219	219	660	cDNA	2.66835
639	PF11_0484	PF3D7_1147600	conserved Plasmodium protein, unknown function	1-665	665	1998	cDNA	2.5905
764	PF11_0149	PF3D7_1114100.1/PF3D7_1114100.2	rhomboid protease ROM1 (ROM1)/rhomboid protease ROM1 (ROM1)	1-92	92	279	cDNA	2.62737
409	MAL13P1.70	PF3D7_1313800	conserved Plasmodium membrane protein, unknown function	1-3377	3377	10134	cDNA	2.59459
545	PFL1290w	PF3D7_1226700	conserved protein, unknown function	1-636	636	1911	cDNA	2.58238
699	PF11_0331	PF3D7_1132200	TCP-1/cpn60 chaperonin family, putative	1-544	544	1635	cDNA	2.9961
1261	PF07_0088	PF3D7_0721600	40S ribosomal protein S5, putative	1-195	195	588	cDNA	2.57483
1243	MAL7P1.146	PF3D7_0726400	conserved Plasmodium membrane protein, unknown function	1-4894	4894	14685	cDNA	2.57073
774	PF11_0129	PF3D7_1112300	conserved Plasmodium protein, unknown function	1-845	845	2538	cDNA	2.65552
1371	PFF0675c	PF3D7_0613900	myosin E, putative (myoE)	1-2153	2153	6462	cDNA	2.60528
703	PF11_0316	PF3D7_1130600	conserved Plasmodium protein, unknown function	1-888	888	2667	cDNA	2.56483
965	PF10_0019	PF3D7_1001500	early transcribed membrane protein 10.1 (ETRAMP10)	1-107	107	324	cDNA	2.56631
1202	PF08_0114	PF3D7_0806700	conserved Plasmodium membrane protein, unknown function	1-2572	2572	7719	cDNA	2.57853
714	PF11_0293	PF3D7_1128200	multiprotein bridging factor type 1, putative (MBF1)	1-136	136	411	cDNA	3.39798
156	PF14_0198	PF3D7_1420400	glycine--tRNA ligase (GlyRS)	1-879	879	2640	cDNA	2.84354
710	PF11_0302	PF3D7_1129100	parasitophorous vacuolar protein 1 (PV1)	1-452	452	1359	cDNA	2.61083
417	MAL13P1.56	PF3D7_1311800	M1-family alanyl aminopeptidase (M1AAP)	1-1085	1085	3258	cDNA	2.90905
310	MAL13P1.205	PF3D7_1340700	ras-related protein Rab-11B (RAB11b)	1-254	254	765	cDNA	2.60393
169	PF14_0138	PF3D7_1414000	26S proteasome regulatory subunit RPN13, putative (RPN13)	1-227	227	684	cDNA	2.75698
861	PF10_0287	PF3D7_1029400	conserved Plasmodium protein, unknown function	1-501	501	1506	cDNA	3.35947
1581	PFD0440w	PF3D7_0408900.1/PF3D7_0408900.2	tRNA N6-adenosine threonylcarbamoyltransferase (KAE1)/tRNA N6-adenosine threonylcarbamoyltransferase (KAE1)	1-693	693	2082	cDNA	3.0726
1577	PFD0495c	PF3D7_0410000	conserved Plasmodium protein, unknown function	1-833	833	2502	cDNA	2.60155
1059	PFI0720w	PF3D7_0914700	transporter, putative	1-516	516	1551	cDNA	2.59701
527	PFL1505c	PF3D7_1231200	conserved Plasmodium protein, unknown function	1-383	383	1152	cDNA	2.61124
1576	PFD0505c	PF3D7_0410300	protein phosphatase, putative	1-906	906	2721	cDNA	2.67854
1009	PFI1410c	PF3D7_0928700	conserved Plasmodium protein, unknown function	1-1501	1501	4506	cDNA	2.61762
487	PFL2115c	PF3D7_1244000	glucose inhibited division protein a homologue, putative	1-972	972	2919	cDNA	2.60197
1419	PFE1485w	PF3D7_0529800	conserved Plasmodium protein, unknown function	1-1906	1906	5721	cDNA	2.62664
106	PF14_0337	PF3D7_1435600	conserved Plasmodium protein, unknown function	1-1788	1788	5367	cDNA	3.00295
469	PFL2390c	PF3D7_1249800	THO complex subunit 2, putative (THO2)	1-2932	2932	8799	cDNA	2.8967
1334	PFF1180w	PF3D7_0624500	anaphase promoting complex subunit, putative	1-89	89	270	cDNA	2.90254
1738	PFB0391c	PF3D7_0208700.1/PF3D7_0208700.2	conserved Plasmodium protein, unknown function/conserved Plasmodium protein, unknown function	1-222	222	669	cDNA	2.58601
1310	MAL7P1.19	PF3D7_0704600	E3 ubiquitin-protein ligase (UT)	1-3949	3949	11850	cDNA	3.31233
473	PFL2325c	PF3D7_1248500	bax inhibitor 1, putative	1-289	289	870	cDNA	3.2411
882	PF10_0238	PF3D7_1024500	conserved Plasmodium protein, unknown function	1-264	264	795	cDNA	3.06425
777	PF11_0115	PF3D7_1110900	ES2 protein, putative	1-579	579	1740	cDNA	3.47495
37	PF14_0589	PF3D7_1461900	valine--tRNA ligase, putative	1-1090	1090	3273	cDNA	2.57673
616	PFL0145c	PF3D7_1202900	high mobility group protein B1 (HMGB1)	1-97	97	294	cDNA	3.23029
1712	PFB0830w	PF3D7_0217800	40S ribosomal protein S26 (RPS26)	1-107	107	324	cDNA	2.61663
1177	PF08_0074	PF3D7_0814200	DNA/RNA-binding protein Alba 1 (ALBA1)	1-248	248	747	cDNA	2.61224
3	PF14_0731	PF3D7_1476200	Plasmodium exported protein (PHISTb), unknown function	1-375	375	1128	cDNA	2.64807
867	PF10_0274	PF3D7_1028000	methyltransferase, putative	1-448	448	1347	cDNA	2.8142
86	PF14_0412	PF3D7_1443400	conserved Plasmodium protein, unknown function	1-819	819	2460	cDNA	2.95269
197	PF14_0072	PF3D7_1407500	tRNA m2G10 methyltransferase subunit, putative	1-134	134	405	cDNA	2.61158
1048	PFI0855w	PF3D7_0917500	conserved Plasmodium protein, unknown function	1-681	681	2046	cDNA	2.60528
254	PF13_0308	PF3D7_1357500	DNA helicase, putative	1-906	906	2721	cDNA	2.60655
1240	PF07_0119	PF3D7_0728300	conserved Plasmodium protein, unknown function	1-211	211	636	cDNA	2.72238
661	PF11_0413	PF3D7_1140200	conserved Plasmodium protein, unknown function	1-449	449	1350	cDNA	2.5989
1049	PFI0845w	PF3D7_0917300	conserved Plasmodium membrane protein, unknown function	1-339	339	1020	cDNA	2.59163
408	MAL13P1.74	PF3D7_1314300	conserved Plasmodium protein, unknown function	1-464	464	1395	cDNA	2.63216
1467	PFE0620c	PF3D7_0512500	conserved Plasmodium protein, unknown function	1-817	817	2454	cDNA	2.58778
738	PF11_0224	PF3D7_1121600	circumsporozoite-related antigen,exported protein 1 (EXP1)	1-162	162	489	cDNA	2.89907
883	PF10_0235	PF3D7_1024200	RNA-binding protein, putative	1-160	160	483	cDNA	2.58202
292	MAL13P1.231	PF3D7_1346100	protein transport protein SEC61 subunit alpha (SEC61)	1-460	460	1383	cDNA	2.79283
844	PF10_0320	PF3D7_1032800/PF3D7_1032900	leucine-rich repeat protein (LRR1)/RNA polymerase II-associated protein 1, putative	1-2070	2070	6213	cDNA	2.61332
1107	PFI0135c	PF3D7_0902800	serine repeat antigen 9 (SERA9)	1-932	932	2799	cDNA	2.57301
1269	PF07_0080	PF3D7_0719700	40S ribosomal protein S10, putative	1-137	137	414	cDNA	2.57337
376	MAL13P1.124	PF3D7_1322200	conserved Plasmodium protein, unknown function	1-1510	1510	4533	cDNA	2.92537
559	PFL1045w	PF3D7_1221700	FbpA domain protein, putative	1-1020	1020	3063	cDNA	2.57073
776	PF11_0117	PF3D7_1111100	replication factor C subunit 5, putative (RFC5)	1-349	349	1050	cDNA	2.7056
1382	PFF0585c	PF3D7_0612000	conserved Plasmodium protein, unknown function	1-84	84	255	cDNA	2.60991
1171	MAL8P1.83	PF3D7_0815600	eukaryotic translation initiation factor, putative	1-266	266	801	cDNA	3.32987
1404	PFF0165c	PF3D7_0603400	trophozoite exported protein 1 (TEX1)	1-1103	1103	3312	cDNA	3.58103
1815	PFA0195w	PF3D7_0103900	parasite-infected erythrocyte surface protein (PIEPS15)	1-575	575	1728	cDNA	2.62704
1810	PFA0225w	PF3D7_0104400	4-hydroxy-3-methylbut-2-enyl diphosphate reductase (LytB)	1-535	535	1608	cDNA	3.10665
680	PF11_0365	PF3D7_1135500	conserved Plasmodium protein, unknown function	1-316	316	951	cDNA	2.65006
749	PF11_0183	PF3D7_1117700	GTP-binding nuclear protein RAN/TC4 (RAN)	1-214	214	645	cDNA	2.86279
238	MAL13P1.328	PF3D7_1365600	DNA topoisomerase VI, b subunit, putative	1-561	561	1686	cDNA	3.04451
1649	PFC0645w	PF3D7_0315300	conserved Plasmodium protein, unknown function	1-355	355	1068	cDNA	2.73391
504	PFL1915w	PF3D7_1239500	DNA gyrase subunit B (GyrB)	1-1006	1006	3021	cDNA	2.60941
1642	PFC0735w	PF3D7_0316800	40S ribosomal protein S15A, putative	1-130	130	393	cDNA	2.65105
656	PF11_0424	PF3D7_1141300	conserved Plasmodium protein, unknown function	1-1012	1012	3039	cDNA	3.32413
1167	PF08_0059	PF3D7_0817500	protein kinase c inhibitor-like protein, putative	1-130	130	393	cDNA	2.61473
395	MAL13P1.92	PF3D7_1317800	40S ribosomal protein S19 (RPS19)	1-147	147	444	cDNA	2.68082
160	PF14_0189	PF3D7_1419500	conserved Plasmodium protein, unknown function	1-211	211	636	cDNA	2.6001
982	PFI1700c	PF3D7_0935200	vacuolar protein sorting-associated protein 33, putative (VPS33)	1-1147	1147	3444	cDNA	2.8934
1209	MAL8P1.138	PF3D7_0805000	alpha/beta hydrolase, putative	1-237	237	714	cDNA	2.62357
1211	MAL8P1.140	PF3D7_0804400	methionine aminopeptidase 1c, putative (METAP1c)	1-740	740	2223	cDNA	2.59649
535	PFL1445w	PF3D7_1230000	conserved Plasmodium protein, unknown function	1-2013	2013	6042	cDNA	2.67646
1109	PFI0100c	PF3D7_0902100	serine/threonine protein kinase, FIKK family (FIKK9.2)	1-521	521	1566	cDNA	2.59085
465	PFL2415w	PF3D7_1250300	vacuolar protein sorting-associated protein 26, putative (VPS26)	1-297	297	894	cDNA	3.04607
152	PF14_0212	PF3D7_1422100	mitochondrial ribosomal protein L21 precursor, putative	1-380	380	1143	cDNA	2.7603
1417	PFE1510c	PF3D7_0530200	phosphoenolpyruvate/phosphate translocator (PPT)	1-524	524	1575	cDNA	2.64042
1457	PFE0805w	PF3D7_0516100	cation-transporting ATPase 1 (ATPase1)	1-2400	2400	7203	cDNA	2.70331
1616	PFD0030c	PF3D7_0400700	rifin,PIR protein (RIF)	1-380	380	1143	cDNA	2.55819
192	PF14_0086	PF3D7_1408900	tRNA-dihydrouridine synthase, putative	1-340	340	1023	cDNA	2.58246
82	PF14_0434	PF3D7_1445700	conserved Plasmodium protein, unknown function	1-351	351	1056	cDNA	3.05556
1458	PFE0800w	PF3D7_0516000	RAP protein, putative	1-1084	1084	3255	cDNA	2.89911
783	PF11_0098	PF3D7_1108600	endoplasmic reticulum-resident calcium binding protein (ERC)	1-343	343	1032	cDNA	2.60999
1718	PFB0685c	PF3D7_0215000	acyl-CoA synthetase (ACS9)	1-885	885	2658	cDNA	2.63776
203	PF14_0057	PF3D7_1406000	RNA-binding protein, putative	1-107	107	324	cDNA	2.93375
1547	PFD0950w	PF3D7_0419600	ran binding protein 1, putative	1-280	280	843	cDNA	3.21358
1381	PFF0590c	PF3D7_0612100	eukaryotic translation initiation factor 3 subunit L, putative	1-656	656	1971	cDNA	3.12463
1367	PFF0750w	PF3D7_0615500	cdc2-related protein kinase 5 (CRK5)	1-705	705	2118	cDNA	2.64807
259	PF13_0299	PF3D7_1356100	conserved Plasmodium protein, unknown function	1-964	964	2895	cDNA	2.61934
1439	PFE1055c	PF3D7_0521000	conserved Plasmodium protein, unknown function	1-518	518	1557	cDNA	3.03039
1604	PFD0207c	PF3D7_0404300	conserved Plasmodium protein, unknown function	1-639	639	1920	cDNA	2.60223
621	PFL0075w	PF3D7_1201500	XPA binding protein 1, putative	1-497	497	1494	cDNA	2.61058
1421	PFE1370w	PF3D7_0527500	Hsc70-interacting protein (HIP)	1-458	458	1377	cDNA	3.1585
1263	MAL7P1.110	PF3D7_0720800	Ham1-like protein, putative	1-198	198	597	cDNA	2.64561
1757	PFB0295w	PF3D7_0206700	adenylosuccinate lyase (ASL)	1-471	471	1416	cDNA	3.10724
1482	PFE0400w	PF3D7_0508100	SET domain protein, putative (SET9)	1-1674	1674	5025	cDNA	2.92739
369	PF13_0132	PF3D7_1323400	60S ribosomal protein L23 (RPL23)	1-190	190	573	cDNA	2.57951
89	PF14_0397	PF3D7_1441800	vacuolar-sorting protein SNF7, putative	1-222	222	669	cDNA	2.58139
1099	PFI0195c	PF3D7_0904000	GTPase-activating protein, putative	1-426	426	1281	cDNA	2.57969
917	PF10_0155	PF3D7_1015900	enolase (ENO)	1-446	446	1341	cDNA	2.57736
300	MAL13P1.380	PF3D7_1343800	conserved Plasmodium protein, unknown function	1-7603	7603	22812	cDNA	2.64003
1420	PFE1435c	PF3D7_0528800	nucleolar preribosomal GTPase, putative	1-537	537	1614	cDNA	2.79568
629	PFL0015c	PF3D7_1200300	rifin,PIR protein (RIF)	1-345	345	1038	cDNA	2.55611
1370	PFF0680c	PF3D7_0614000	thiamin-phosphate pyrophosphorylase, putative	1-545	545	1638	cDNA	2.90838
1157	PF08_0048	PF3D7_0820000	Snf2-related CBP activator, putative (SRCAP)	1-2110	2110	6333	cDNA	2.94134
1239	MAL7P1.154	PF3D7_0728400.1/PF3D7_0728400.2	conserved Plasmodium protein, unknown function/conserved Plasmodium protein, unknown function	1-126	126	381	cDNA	2.68074
71	PF14_0468	PF3D7_1449100	conserved Plasmodium protein, unknown function	1-1029	1029	3090	cDNA	3.06361
165	PF14_0151	PF3D7_1415300	RNA-binding protein Nova-1, putative	1-337	337	1014	cDNA	2.61473
1342	PFF1045w	PF3D7_0621700	conserved Plasmodium protein, unknown function	1-1633	1633	4902	cDNA	2.61108
372	MAL13P1.129	PF3D7_1322900	conserved Plasmodium protein, unknown function	1-195	195	588	cDNA	2.61967
1571	PFD0625c	PF3D7_0412700	erythrocyte membrane protein 1, PfEMP1 (VAR)	1-2277	2277	6834	cDNA	3.52291
1398	PFF0300w	PF3D7_0606100	RNA-binding protein, putative	1-582	582	1749	cDNA	2.62592
1394	PFF0345w	PF3D7_0607000	translation initiation factor IF-2, putative	1-977	977	2934	cDNA	2.61926
1126	MAL8P1.13	PF3D7_0828600	folate transporter 1 (FT1)	1-505	505	1518	cDNA	3.14369
1562	PFD0735c	PF3D7_0415200	conserved Plasmodium protein, unknown function	1-2212	2212	6639	cDNA	2.85747
741	PF11_0198	PF3D7_1119100	tRNA m(1)G methyltransferase, putative	1-324	324	975	cDNA	3.33684
1663	PFC0430w	PF3D7_0310300	phosphoglycerate mutase, putative	1-1146	1146	3441	cDNA	2.81856
1268	PF07_0082	PF3D7_0719900	conserved Plasmodium membrane protein, unknown function	1-3401	3401	10206	cDNA	2.60562
1636	PFC0820w	PF3D7_0318500	conserved Plasmodium protein, unknown function	1-4981	4981	14946	cDNA	2.6052
346	MAL13P1.166	PF3D7_1331100	DEAD box helicase, putative	1-1157	1157	3474	cDNA	2.60274
509	PFL1825w	PF3D7_1237700	conserved Plasmodium membrane protein, unknown function	1-210	210	633	cDNA	2.70539
1070	PFI0645w	PF3D7_0913200	elongation factor 1-beta (EF-1beta)	1-276	276	831	cDNA	2.99018
58	PF14_0510	PF3D7_1453700	co-chaperone p23 (P23)	1-276	276	831	cDNA	3.21916
1	PF14_0751	PF3D7_1477900	acyl-CoA synthetase, pseudogene (ACS1b)	1-770	770	2313	cDNA	2.6204
869	PF10_0272	PF3D7_1027800	60S ribosomal protein L3 (RPL3)	1-386	386	1161	cDNA	3.43567
1383	PFF0535c	PF3D7_0610900	transcription elongation factor SPT5, putative (SPT5)	1-1280	1280	3843	cDNA	3.35069
1284	MAL7P1.67	PF3D7_0713700	conserved Plasmodium protein, unknown function	1-204	204	615	cDNA	2.57951
280	PF13_0268	PF3D7_1351400	60S ribosomal protein L17, putative	1-203	203	612	cDNA	2.8101
478	PFL2255w	PF3D7_1247000.1/PF3D7_1247000.2	DNA replication origin binding protein, putative (DIA2)/DNA replication origin binding protein, putative (DIA2)	1-365	365	1098	cDNA	3.35952
512	PFL1785c	PF3D7_1236900	conserved Plasmodium protein, unknown function	1-381	381	1146	cDNA	2.78485
1039	PFI0970c	PF3D7_0919800	TLD domain-containing protein	1-1078	1078	3237	cDNA	3.4047
753	PF11_0170	PF3D7_1116300	peptidyl-prolyl cis-trans isomerase (CYP19C)	1-167	167	504	cDNA	2.61448
1494	PFE0330w	PF3D7_0506700	conserved Plasmodium protein, unknown function	1-819	819	2460	cDNA	2.59493
447	MAL13P1.61	PF3D7_1301700	Plasmodium exported protein (hyp8), unknown function (GEXP07)	1-245	245	738	cDNA	2.59224
1053	PFI0795w	PF3D7_0916200	conserved Plasmodium protein, unknown function	1-1144	1144	3435	cDNA	2.59873
1689	PFC0140c	PF3D7_0303000	N-ethylmaleimide-sensitive fusion protein (NSF)	1-783	783	2352	cDNA	2.90202
14	PF14_0678	PF3D7_1471100	exported protein 2 (EXP2)	1-287	287	864	cDNA	2.58927
1522	PFE0040c	PF3D7_0500800	mature parasite-infected erythrocyte surface antigen,erythrocyte membrane protein 2 (MESA)	1-1434	1434	4305	cDNA	2.901
1198	MAL8P1.300	PF3D7_0807400	conserved Plasmodium protein, unknown function	1-179	179	540	cDNA	2.58059
96	PF14_0362	PF3D7_1438400	metacaspase-like protein (MCA2)	1-89	89	270	cDNA	2.58353
638	PF11_0485	PF3D7_1147700	mitochondrial ATP synthase delta subunit, putative	1-154	154	465	cDNA	2.58068
137	PF14_0245	PF3D7_1426600	conserved Plasmodium protein, unknown function	1-1431	1431	4296	cDNA	2.57996
1190	PF08_0093	PF3D7_0811100	mitochondrial carrier protein, putative	1-540	540	1623	cDNA	2.57419
1173	PF08_0071	PF3D7_0814900	superoxide dismutase [Fe] (FeSOD)	1-198	198	597	cDNA	2.66224
1072	PFI0630w	PF3D7_0912900	26S proteasome regulatory subunit RPN8, putative (RPN8)	1-338	338	1017	cDNA	2.61975
375	PF13_0126	PF3D7_1322300	translation initiation factor EIF-2B subunit related	1-1499	1499	4500	cDNA	2.78177
1354	PFF0930w	PF3D7_0619200	conserved Plasmodium protein, unknown function	1-1062	1062	3189	cDNA	2.55904
398	PF13_0095	PF3D7_1317100	DNA replication licensing factor MCM4 (MCM4)	1-1005	1005	3018	cDNA	2.56511
526	PFL1515c	PF3D7_1231400	amino acid transporter, putative	1-1936	1936	5811	cDNA	2.60461
1250	PF07_0097	PF3D7_0723400	conserved Plasmodium protein, unknown function	1-1422	1422	4269	cDNA	3.07636
400	MAL13P1.86	PF3D7_1316600	choline-phosphate cytidylyltransferase (CCT)	1-896	896	2691	cDNA	2.55998
214	PF14_0020	PF3D7_1401800	choline kinase (CK)	1-440	440	1323	cDNA	2.56557
174	PF14_0132	PF3D7_1413400	30S ribosomal protein S9, putative	1-556	556	1671	cDNA	2.857
807	PF10_0372	PF3D7_1038000.1/PF3D7_1038000.2	antigen UB05/antigen UB05	1-120	120	363	cDNA	3.19885
1306	PF07_0023	PF3D7_0705400	DNA replication licensing factor MCM7, putative (MCM7)	1-821	821	2466	cDNA	2.95617
1653	PFC0575w	PF3D7_0313800	conserved Plasmodium protein, unknown function	1-635	635	1908	cDNA	2.60773
1474	PFE0505w	PF3D7_0510200	peptidyl-prolyl cis-trans isomerase (CYP87)	1-747	747	2244	cDNA	3.47772
1064	PFI0680c	PF3D7_0913900	arginine--tRNA ligase, putative	1-943	943	2832	cDNA	2.6079
1074	PFI0580c	PF3D7_0911900	falstatin (ICP)	1-413	413	1242	cDNA	2.65454
1351	PFF0960c	PF3D7_0619700	conserved Plasmodium protein, unknown function	1-416	416	1251	cDNA	2.59855
618	PFL0110c	PF3D7_1202200	mitochondrial phosphate carrier protein (MPC)	1-324	324	975	cDNA	2.81414
326	PF13_0199	PF3D7_1335700	conserved Plasmodium protein, unknown function	1-1609	1609	4830	cDNA	2.59701
932	PF10_0114	PF3D7_1011700	DNA repair protein RAD23, putative	1-389	389	1170	cDNA	2.71436
13	PF14_0680	PF3D7_1471300	conserved Plasmodium protein, unknown function	1-606	606	1821	cDNA	2.88496
1796	PFA0460c	PF3D7_0109400	tubulin-specific chaperone a, putative	1-166	166	501	cDNA	2.71093
781	PF11_0106	PF3D7_1109900	60S ribosomal protein L36 (RPL36)	1-112	112	339	cDNA	2.58327
1584	PFD0400w	PF3D7_0408100	conserved Plasmodium protein, unknown function	1-1082	1082	3249	cDNA	3.00555
731	PF11_0249	PF3D7_1123800	conserved Plasmodium protein, unknown function	1-1268	1268	3807	cDNA	3.26814
1598	PFD0260c	PF3D7_0405300	liver specific protein 2, putative (LISP2)	1-1964	1964	5895	cDNA	2.5891
530	PFL1490w	PF3D7_1230900	serine/threonine protein kinase RIO1, putative (RIO1)	1-932	932	2799	cDNA	2.79725
785	PF11_0093	PF3D7_1108000	IWS1-like protein, putative	1-568	568	1707	cDNA	2.95284
740	PF11_0207	PF3D7_1120000	conserved Plasmodium protein, unknown function	1-964	964	2895	cDNA	2.70094
1641	PFC0745c	PF3D7_0317000	proteasome subunit alpha type-3, putative	1-252	252	759	cDNA	2.59649
1063	PFI0685w	PF3D7_0914000	pseudouridylate synthase, putative	1-955	955	2868	cDNA	2.56119
664	PF11_0397	PF3D7_1138600	beta-catenin-like protein 1, putative	1-500	500	1503	cDNA	2.8495
937	PF10_0099	PF3D7_1010200	DNA2/NAM7 helicase, putative	1-1789	1789	5370	cDNA	2.68322
693	PF11_0341	PF3D7_1133100	conserved membrane protein, unknown function	1-1057	1057	3174	cDNA	3.05667
1707	PFB0890c	PF3D7_0219500	pseudouridine synthase, putative	1-338	338	1017	cDNA	2.75752
805	PF10_0375	PF3D7_1038500	Plasmodium exported protein, unknown function	1-374	374	1125	cDNA	2.59485
1081	PFI0495w	PF3D7_0910200	conserved Plasmodium protein, unknown function	1-3069	3069	9210	cDNA	2.60924
1441	PFE1045c	PF3D7_0520800	conserved Plasmodium protein, unknown function	1-2054	2054	6165	cDNA	2.58883
1818	PFA0165c	PF3D7_0103300	conserved Plasmodium protein, unknown function	1-936	936	2811	cDNA	2.58548
924	PF10_0133	PF3D7_1013600	conserved Plasmodium protein, unknown function	1-2238	2238	6717	cDNA	2.59528
100	PF14_0354	PF3D7_1437400	pantothenate kinase, putative	1-766	766	2301	cDNA	2.92485
129	PF14_0268	PF3D7_1428900	conserved Plasmodium protein, unknown function	1-1431	1431	4296	cDNA	2.59441
451	PFL2595w	PF3D7_1253900	Plasmodium exported protein (PHISTa), unknown function, pseudogene	1-179	179	540	cDNA	2.86873
1356	PFF0885w	PF3D7_0618300	60S ribosomal protein L27a, putative	1-148	148	447	cDNA	2.5925
1247	MAL7P1.139	PF3D7_0725200	mago nashi protein homologue, putative	1-158	158	477	cDNA	2.58637
1104	PFI0155c	PF3D7_0903200	ras-related protein RAB7 (RAB7)	1-197	197	594	cDNA	2.58415
226	PF13_0356	PF3D7_1368400	conserved Plasmodium protein, unknown function	1-320	320	963	cDNA	2.7066
931	PF10_0115	PF3D7_1011800	PRE-binding protein (PREBP)	1-1139	1139	3420	cDNA	2.61208
684	PF11_0351	PF3D7_1134000	heat shock protein 70 (HSP70-3)	1-663	663	1992	cDNA	2.5838
675	PF11_0374	PF3D7_1136300	tudor staphylococcal nuclease (TSN)	1-1098	1098	3297	cDNA	2.83575
361	PF13_0147	PF3D7_1326300	RNA-binding protein, putative	1-527	527	1584	cDNA	2.56843
1743	PFB0345c	PF3D7_0207700	serine repeat antigen 4 (SERA4)	1-962	962	2889	cDNA	2.56241
1448	PFE0975c	PF3D7_0519400	40S ribosomal protein S24 (RPS24)	1-133	133	402	cDNA	2.55583
43	PF14_0571	PF3D7_1459800	bax inhibitor 1, putative	1-334	334	1005	cDNA	2.55706
1154	PF08_0039	PF3D7_0821700	60S ribosomal protein L22, putative	1-139	139	420	cDNA	2.92119
483	PFL2215w	PF3D7_1246200	actin I (ACT1)	1-376	376	1131	cDNA	3.1931
457	PFL2485c	PF3D7_1251700	tryptophan--tRNA ligase, putative,tryptophanyl-tRNA synthetase, putative (aTrpRS)	1-570	570	1713	cDNA	2.55725
1741	PFB0365w	PF3D7_0208100.1/PF3D7_0208100.2	conserved Plasmodium protein, unknown function/unspecified product	1-1801	1801	5406	cDNA	2.6001
1451	PFE0925c	PF3D7_0518500	ATP-dependent RNA helicase DDX23, putative (DDX23)	1-1123	1123	3372	cDNA	3.3837
515	PFL1725w	PF3D7_1235700	ATP synthase subunit beta, mitochondrial	1-535	535	1608	cDNA	2.60223
762	PF11_0525	PF3D7_1115100	conserved Plasmodium protein, unknown function	1-52	52	159	cDNA	2.59726
463	PFL2425w	PF3D7_1250500	AP-3 complex subunit sigma, putative	1-153	153	462	cDNA	2.59967
103	PF14_0346	PF3D7_1436600	cGMP-dependent protein kinase (PKG)	1-853	853	2562	cDNA	3.56434
1302	MAL7P1.23	PF3D7_0707800	RAP protein, putative	1-1183	1183	3552	cDNA	2.58848
1395	PFF0335c	PF3D7_0606800	probable protein, unknown function	1-299	299	900	cDNA	2.58892
892	PF10_0206	PF3D7_1021200	conserved Plasmodium protein, unknown function	1-689	689	2070	cDNA	3.01361
1711	PFB0840w	PF3D7_0218000	replication factor C subunit 2, putative	1-330	330	993	cDNA	3.22297
301	PF13_0237	PF3D7_1343300	conserved Plasmodium protein, unknown function	1-982	982	2949	cDNA	2.58786
1477	PFE0475w	PF3D7_0509600	asparagine--tRNA ligase (AsnRS)	1-722	722	2169	cDNA	2.57889
386	PF13_0116	PF3D7_1320000	rhoptry protein 2, putative (PRP2)	1-1258	1258	3777	cDNA	2.56501
493	PFL2060c	PF3D7_1242800	rab specific GDP dissociation inhibitor (rabGDI)	1-459	459	1380	cDNA	2.53942
1086	PFI0365w	PF3D7_0907600	translation initiation factor SUI1, putative	1-818	818	2457	cDNA	2.79387
284	PF13_0262	PF3D7_1350100	lysine--tRNA ligase (KRS1)	1-583	583	1752	cDNA	2.57182
631	PF11_0513	PF3D7_1149600	DnaJ protein, putative	1-587	587	1764	cDNA	2.59787
391	MAL13P1.96	PF3D7_1318400	chromosome segregation protein, putative	1-1218	1218	3657	cDNA	2.57273
1438	PFE1065w	PF3D7_0521200	conserved Plasmodium protein, unknown function	1-321	321	966	cDNA	2.57654
939	PF10_0086	PF3D7_1008900	adenylate kinase (AK1)	1-242	242	729	cDNA	2.57835
1731	PFB0540w	PF3D7_0212100	conserved Plasmodium protein, unknown function	1-1844	1844	5535	cDNA	2.5677
439	PF13_0022	PF3D7_1304700	cyclin (CYC4)	1-262	262	789	cDNA	2.58282
996	PFI1835c	PF3D7_0930900	NifU-like protein, putative (IscU2)	1-191	191	576	cDNA	2.57008
896	PF10_0197	PF3D7_1020400	S-adenosyl-L-methionine-dependent methyltransferase, putative	1-601	601	1806	cDNA	2.57237
1156	PF08_0045	PF3D7_0820700	2-oxoglutarate dehydrogenase E1 component	1-1038	1038	3117	cDNA	2.55941
1779	PFA0675w	PF3D7_0114000	exported protein family 1 (EPF1)	1-1451	1451	4356	cDNA	2.74015
1787	PFA0590w	PF3D7_0112200	multidrug resistance-associated protein 1 (MRP1)	1-1822	1822	5469	cDNA	2.57173
434	MAL13P1.36	PF3D7_1307000	exosome complex component RRP40, putative (RRP40)	1-245	245	738	cDNA	2.5676
1557	PFD0810w	PF3D7_0416800	small GTP-binding protein sar1 (SAR1)	1-192	192	579	cDNA	2.55763
549	PFL1230w	PF3D7_1225500	small subunit rRNA processing factor, putative	1-443	443	1332	cDNA	2.56751
1299	MAL7P1.25	PF3D7_0708000	cytoskeleton associated protein, putative	1-843	843	2532	cDNA	2.55145
176	PF14_0128	PF3D7_1412900.1/PF3D7_1412900.2	ubiquitin-conjugating enzyme, putative/ubiquitin-conjugating enzyme, putative	1-299	299	900	cDNA	2.55866
1446	PFE1020w	PF3D7_0520300	U6 snRNA-associated Sm-like protein LSm2, putative (LSM2)	1-103	103	312	cDNA	2.53794
561	PFL1025c	PF3D7_1221300	conserved Plasmodium protein, unknown function	1-711	711	2136	cDNA	2.54664
350	MAL13P1.162	PF3D7_1330300	DnaJ protein, putative	1-262	262	789	cDNA	2.53477
1051	PFI0810c	PF3D7_0916500	ubiquitin fusion degradation protein 1 (UFD1)	1-298	298	897	cDNA	2.54586
202	PF14_0059	PF3D7_1406200	conserved Plasmodium protein, unknown function	1-2820	2820	8463	cDNA	2.67032
1141	PF08_0026	PF3D7_0825500	protein KRI1, putative (KRI1)	1-630	630	1893	cDNA	2.85286
423	MAL13P1.49	PF3D7_1310200	conserved Plasmodium protein, unknown function	26-109	84	255	Restriction enzyme	2.5861
323	MAL13P1.183	PF3D7_1336600	conserved Plasmodium protein, unknown function	1-91	91	276	cDNA	2.5751
912	PF10_0166	PF3D7_1017100	rhoptry neck protein 12 (RON12)	26-310	285	858	Restriction enzyme	2.9559
823	PF10_0346	PF3D7_1035500	merozoite surface protein 6 (MSP6)	23-371	349	1050	Restriction enzyme	2.89614
856	PF10_0295	PF3D7_1030200	conserved Plasmodium protein, unknown function	44-126	83	252	Restriction enzyme	2.645
1814	PFA0210c	PF3D7_0104200	StAR-related lipid transfer protein	25-424	400	1203	Restriction enzyme	3.04506
1275	PF07_0068	PF3D7_0716600	cysteine desulfurase (SufS)	1-547	546	1641	cDNA	2.94444
1510	PFE0120c	PF3D7_0502400	ring-stage membrane protein 1,merozoite surface protein 8 (MSP8)	27-573	547	1644	Restriction enzyme	2.85582
967	PF10_0012	PF3D7_1000900	erythrocyte membrane protein 1 (PfEMP1), truncated	1-144	144	435	cDNA	2.5788
540	PFL1385c	PF3D7_1228600	merozoite surface protein 9 (MSP9)	25-743	719	2160	Restriction enzyme	2.63128
61	PF14_0495	PF3D7_1452000	rhoptry neck protein 2 (RON2)	84-968	885	2658	Restriction enzyme	2.74336
811	PF10_0357	PF3D7_1036500	probable protein, unknown function	1- 555	555	1668	Restriction enzyme	3.0145
1764	PFB0190c	PF3D7_0204100	conserved Plasmodium protein, unknown function	1542-2200	659	1980	Restriction enzyme	2.61424
1490	PFE0360c	PF3D7_0507300	conserved Plasmodium protein, unknown function	75-893	819	2460	Restriction enzyme	2.75495
422	PF13_0058	PF3D7_1310700	RNA-binding protein, putative	1-143	143	432	Restriction enzyme	2.73088
466	PFL2410w	PF3D7_1250200	conserved Plasmodium membrane protein, unknown function	810-888	79	240	Restriction enzyme	2.57219
1115	MAL8P1.4	PF3D7_0830600	Plasmodium exported protein (PHISTc), unknown function	1-456	456	1371	Restriction enzyme	2.5676
384	PF13_0116	PF3D7_1320000	rhoptry protein 2, putative (PRP2)	565-1258	694	2085	Restriction enzyme	2.66937
1633	PFC0830w	PF3D7_0318700	trophozoite stage antigen	1-119	119	360	Restriction enzyme	2.56091
1005	PFI1445w	PF3D7_0929400	high molecular weight rhoptry protein 2 (RhopH2)	20-693	674	2025	Restriction enzyme	2.54548
1769	PFB0120w	PF3D7_0202500	early transcribed membrane protein 2 (ETRAMP2)	1-106	106	321	Restriction enzyme	2.56119
919	PF10_0138	PF3D7_1014100	conserved Plasmodium protein, unknown function	805-1093	289	870	Restriction enzyme	2.53893
314	MAL13P1.201	PF3D7_1339600	conserved Plasmodium protein, unknown function	1-592	592	1779	cDNA	2.5478
533	PFL1455w	PF3D7_1230200	vacuolar transporter chaperone, putative, pseudogene	1-1060	1060	3183	cDNA	2.58211
1217	PF08_0129	PF3D7_0802800	serine/threonine protein phosphatase 2B catalytic subunit A, putative (CNA)	1-604	604	1815	cDNA	2.58804
1434	PFE1140c	PF3D7_0522800	G10 protein, putative	1-147	147	444	cDNA	2.57283
6	PF14_0706	PF3D7_1473700	nucleoporin NUP116/NSP116, putative (NUP116)	1-1253	1253	3762	cDNA	2.58795
748	PF11_0184	PF3D7_1117800	DNA mismatch repair protein MLH (MLH)	1-1016	1016	3051	cDNA	2.5869
1508	PFE0150c	PF3D7_0503100	4-diphosphocytidyl-2-C-methyl-D-erythritol kinase, putative (IspE)	1-537	537	1614	cDNA	2.58264
1657	PFC0490w	PF3D7_0311600	dolichyl-diphosphooligosaccharide--protein glycosyltransferase subunit 1, putative	1-702	702	2109	cDNA	2.66068
538	PFL1420w	PF3D7_1229400	macrophage migration inhibitory factor (MIF)	1-116	116	351	cDNA	2.58619
988	PFI1625c	PF3D7_0933600	mitochondrial-processing peptidase subunit beta, putative (MAS1)	1-484	484	1455	cDNA	2.59111
1098	PFI0200c	PF3D7_0904100	AP-4 complex subunit epsilon, putative	1-1373	1373	4122	cDNA	2.57446
1501	PFE0250w	PF3D7_0505100	trafficking protein particle complex subunit 8, putative (TRS85)	1-2754	2754	8265	cDNA	2.56797
995	PFI1525w	PF3D7_0931400	conserved Plasmodium protein, unknown function	1-288	288	867	cDNA	2.57027
698	PF11_0333	PF3D7_1132400	conserved Plasmodium membrane protein, unknown function	1-1503	1503	4512	cDNA	2.57255
1128	PF08_0011	PF3D7_0828200	leucine--tRNA ligase, putative	1-1481	1481	4446	cDNA	2.56705
543	PFL1315w	PF3D7_1227200	potassium channel (K1)	1-1979	1979	5940	cDNA	2.56999
351	MAL13P1.160	PF3D7_1330100	conserved Plasmodium protein, unknown function	1-186	186	561	cDNA	2.56436
1359	PFF0865w	PF3D7_0617900	histone H3 variant, putative (H3.3)	1-136	136	411	cDNA	2.5563
612	PFL0210c	PF3D7_1204300	eukaryotic translation initiation factor 5A (EIF5A)	1-161	161	486	cDNA	2.62325
1783	PFA0630c	PF3D7_0113200	Plasmodium exported protein, unknown function	1-546	546	1641	cDNA	2.54645
220	MAL13P1.480	PF3D7_1372200	histidine-rich protein III (HRPIII)	1-271	271	816	cDNA	2.55564
592	PFL0555c	PF3D7_1211200	conserved Plasmodium protein, unknown function	1-1831	1831	5496	cDNA	2.54586
686	PF11_0347	PF3D7_1133700	conserved Plasmodium protein, unknown function	1-997	997	2994	cDNA	2.53487
170	PF14_0136	PF3D7_1413800	diphthamide synthesis protein, putative	1-487	487	1464	cDNA	3.05216
1756	PFB0300c	PF3D7_0206800	merozoite surface protein 2 (MSP2)	26-249	224	675	Restriction enzyme	2.73151
305	MAL13P1.212	PF3D7_1342500	sporozoite protein essential for cell traversal (SPECT)	1-245	245	738	cDNA	2.59102
180	PF14_0119	PF3D7_1412000	p1/s1 nuclease, putative	22-320	299	900	Restriction enzyme	2.59752
21	PF14_0660	PF3D7_1469200	shewanella-like protein phosphatase 1, putative (SHLP1)	25-358	334	1005	Restriction enzyme	2.59632
857	PF10_0295	PF3D7_1030200	conserved Plasmodium protein, unknown function	247-441	195	588	Restriction enzyme	2.70304
1436	PFE1130w	PF3D7_0522600	inner membrane complex protein	37-483	447	1344	Restriction enzyme	2.66165
480	PFL2225w	PF3D7_1246400	myosin light chain 1,myosin A tail domain interacting protein (MTIP)	1-204	204	615	cDNA	2.5876
1083	PFI0465c	PF3D7_0909600	conserved Plasmodium protein, unknown function	22-604	583	1752	Restriction enzyme	2.60999
250	MAL13P1.290	PF3D7_1359200	high mobility group protein B4, putative (HMGB4)	1-160	160	483	cDNA	2.71607
812	PF10_0355	PF3D7_1036300	merozoite surface protein (DBLMSP2)	30-762	733	2202	Restriction enzyme	2.58962
62	PF14_0495	PF3D7_1452000	rhoptry neck protein 2 (RON2)	1786-2071	286	861	Restriction enzyme	2.59813
1338	PFF1120c	PF3D7_0623300	EGF-like membrane protein, putative	27-236	210	633	Restriction enzyme	2.74605
1549	PFD0940w	PF3D7_0419400	conserved Plasmodium protein, unknown function	27-650	624	1875	Restriction enzyme	2.92456
1573	PFD0530c	PF3D7_0410700	ribosome biogenesis GTPase A, putative (RbgA)	82-904	823	2472	Restriction enzyme	3.02
80	PF14_0443	PF3D7_1446600	centrin-2 (CEN2)	1-168	168	507	Restriction enzyme	2.59984
1618	PFC1045c	PF3D7_0323400	Rh5 interacting protein (RIPR)	279-995	717	2154	Restriction enzyme	2.60495
490	PFL2100w	PF3D7_1243700	ubiquitin-conjugating enzyme E2, putative	1-465	465	1398	Restriction enzyme	2.57137
234	PF13_0348	PF3D7_1366400	rhoptry protein (Rhop148)	1-694	694	2085	Restriction enzyme	2.57301
246	MAL13P1.306	PF3D7_1361500.1/PF3D7_1361500.2	conserved Plasmodium protein, unknown function/conserved Plasmodium protein, unknown function	1-366	366	1101	Restriction enzyme	2.66008
1006	PFI1445w	PF3D7_0929400	high molecular weight rhoptry protein 2 (RhopH2)	694-1378	685	2058	Restriction enzyme	2.57374
957	PF10_0025	PF3D7_1002100	EMP1-trafficking protein (PTP5)	1-631	631	1896	Restriction enzyme	2.64066
922	PF10_0138	PF3D7_1014100	conserved Plasmodium protein, unknown function	22-263	242	729	Restriction enzyme	2.67596
590	PFL0575w	PF3D7_1211600	lysine-specific histone demethylase 1, putative (LSD1)	1-2961	2961	8886	cDNA	2.56204
59	PF14_0502	PF3D7_1452700	U1 snRNA associated protein, putative	1-342	342	1029	cDNA	2.58769
42	PF14_0574	PF3D7_1460100	FYVE and coiled-coil domain-containing protein (FCP)	1-325	325	978	cDNA	2.59415
339	PF13_0180	PF3D7_1333000	20 kDa chaperonin (CPN20)	1-258	258	777	cDNA	2.58725
897	PF10_0196	PF3D7_1020300	cytoplasmic dynein intermediate chain, putative	1-769	769	2310	cDNA	2.58936
450	PF13_0010	PF3D7_1301200	glycophorin binding protein (GBPH2)	1-377	377	1134	cDNA	2.82691
166	PF14_0144	PF3D7_1414600	RNA guanylyltransferase (Pgt1)	1-520	520	1563	cDNA	2.59224
1433	PFE1165c	PF3D7_0523300	conserved Plasmodium protein, unknown function	1-130	130	393	cDNA	2.908
1307	MAL7P1.21	PF3D7_0705300	origin recognition complex subunit 2, putative (ORC2)	1-825	825	2478	cDNA	2.6001
1191	MAL8P1.108	PF3D7_0810500	protein phosphatase, putative	1-303	303	912	cDNA	2.59675
1133	PF08_0016	PF3D7_0827300	conserved Plasmodium protein, unknown function	1-833	833	2502	cDNA	2.58918
479	PFL2235w	PF3D7_1246600	pre-mRNA-splicing factor, putative	1-390	390	1173	cDNA	2.68067
1587	PFD0335c	PF3D7_0406800	conserved Plasmodium protein, unknown function	1-286	286	861	cDNA	2.5813
287	MAL13P1.244	PF3D7_1348500	TBC domain protein, putative	1-347	347	1044	cDNA	2.58318
1033	PFI1020c	PF3D7_0920800	inosine-5'-monophosphate dehydrogenase	1-510	510	1533	cDNA	2.58148
589	PFL0620c	PF3D7_1212500	glycerol-3-phosphate 1-O-acyltransferase (GAT)	1-583	583	1752	cDNA	2.5731
432	MAL13P1.38	PF3D7_1308000	conserved Plasmodium membrane protein, unknown function	1-796	796	2391	cDNA	2.58839
44	PF14_0570	PF3D7_1459700	pyridoxal 5'-phosphate synthase, putative	1-183	183	552	cDNA	3.01896
365	MAL13P1.134	PF3D7_1324500	DEAD box helicase, putative	1-1099	1099	3300	cDNA	2.57082
1673	PFC0310c	PF3D7_0307400	ATP-dependent Clp protease proteolytic subunit (ClpP)	1-370	370	1113	cDNA	2.56705
459	PFL2465c	PF3D7_1251300	thymidylate kinase (TMK)	1-210	210	633	cDNA	2.558
1736	PFB0455w	PF3D7_0210100.1/PF3D7_0210100.2	60S ribosomal protein L37ae, putative/60S ribosomal protein L37ae, putative	1-96	96	291	cDNA	2.56834
591	PFL0560c	PF3D7_1211300	DNA helicase MCM8, putative (MCM8)	1-1024	1024	3075	cDNA	2.57374
442	PF13_0017	PF3D7_1303300	conserved Plasmodium protein, unknown function	1-320	320	963	cDNA	2.66952
623	PFL0060w	PF3D7_1201200	Plasmodium exported protein (PHISTa-like), unknown function	1-221	221	666	cDNA	3.07596
1728	PFB0570w	PF3D7_0212600	secreted protein with altered thrombospondin repeat domain (SPATR)	23-250	228	687	Restriction enzyme	2.60815
140	PF14_0238	PF3D7_1425800	conserved Plasmodium protein, unknown function	10966	966	2901	cDNA	2.97717
1546	PFD0955w	PF3D7_0419700	apical merozoite protein (Pf34)	26-299	274	825	Restriction enzyme	2.65634
1533	PFD1130w	PF3D7_0423800	cysteine-rich protective antigen (CyRPA)	27-362	336	1011	Restriction enzyme	2.63367
206	PF14_0045	PF3D7_1404800	conserved Plasmodium protein, unknown function	570-929	360	1083	Restriction enzyme	2.6693
864	PF10_0281	PF3D7_1028700	merozoite TRAP-like protein (MTRAP)	24-432	409	1230	Restriction enzyme	2.64891
257	PF13_0304	PF3D7_1357000	elongation factor 1-alpha	1-443	443	1332	cDNA	2.65249
676	PF11_0373	PF3D7_1136200	conserved Plasmodium protein, unknown function	20-654	635	1908	Restriction enzyme	2.59898
271	PF13_0275	PF3D7_1353100	Plasmodium exported protein, unknown function	1-285	285	858	cDNA	2.77467
242	PF13_0338	PF3D7_1364100	6-cysteine protein (P92)	28-772	745	2238	Restriction enzyme	2.67235
1279	PF07_0061	PF3D7_0715200	conserved Plasmodium protein, unknown function	39-707	669	2010	Restriction enzyme	2.59916
1509	PFE0125w	PF3D7_0502500	conserved Plasmodium protein, unknown function	22-449	428	1287	Restriction enzyme	2.60266
1548	PFD0940w	PF3D7_0419400	conserved Plasmodium protein, unknown function	1850-2418	569	1710	Restriction enzyme	2.74813
104	PF14_0344	PF3D7_1436300	translocon component PTEX150 (PTEX150)	130-993	864	2595	Restriction enzyme	2.96663
1799	PFA0440w	PF3D7_0109000	photosensitized INA-labeled protein 1, PhIL1, putative	1-224	224	675	Restriction enzyme	2.65393
34	PF14_0607	PF3D7_1463900	conserved Plasmodium membrane protein, unknown function	23-446	424	1275	Restriction enzyme	2.58486
1531	PFD1135c	PF3D7_0423900	probable protein, unknown function	1-140	140	423	Restriction enzyme	2.57691
235	PF13_0348	PF3D7_1366400	rhoptry protein (Rhop148)	569-1262	694	2085	Restriction enzyme	2.57934
635	PF11_0505	PF3D7_1148900	Plasmodium exported protein, unknown function	1-89	89	270	Restriction enzyme	2.57826
1111	MAL7P1.229	PF3D7_0831600	cytoadherence linked asexual protein 8 (CLAG8)	707-1391	685	2058	Restriction enzyme	2.56185
958	PF10_0025	PF3D7_1002100	EMP1-trafficking protein (PTP5)	60-607	548	1647	Restriction enzyme	2.74107
1224	MAL7P1.176	PF3D7_0731500	erythrocyte binding antigen-175 (EBA175)	447-760	314	945	Restriction enzyme	2.57691
81	PF14_0442	PF3D7_1446500	conserved Plasmodium protein, unknown function	1-3001	3001	9006	cDNA	2.55078
1758	PFB0279w	PF3D7_0206300	pentafunctional AROM polypeptide, putative, pseudogene (AROM)	1-525	525	1578	cDNA	2.57483
981	PFI1715w	PF3D7_0935500	Plasmodium exported protein, unknown function (GEXP22)	1-291	291	876	cDNA	2.57546
1666	PFC0400w	PF3D7_0309600	60S acidic ribosomal protein P2 (PfP2)	1-112	112	339	cDNA	2.59881
1538	PFD1050w	PF3D7_0422300	alpha tubulin 2	1-450	450	1353	cDNA	2.647
1326	PFF1410c	PF3D7_0629100	nicotinate phosphoribosyltransferase, putative (NAPRT)	1-665	665	1998	cDNA	2.6725
237	PF13_0346	PF3D7_1365900	ubiquitin-60S ribosomal protein L40	1-128	128	387	cDNA	2.58353
1495	PFE0320w	PF3D7_0506500	conserved Plasmodium protein, unknown function	1-990	990	2973	cDNA	2.58539
1136	PF08_0020	PF3D7_0826500	ubiquitin conjugation factor E4 B, putative (UBE4B)	1-1326	1326	3981	cDNA	2.58442
117	PF14_0308	PF3D7_1432600	conserved Plasmodium protein, unknown function	1-1195	1195	3588	cDNA	2.57146
881	PF10_0248	PF3D7_1025400	conserved Plasmodium membrane protein, unknown function	1-314	314	945	cDNA	2.58014
1827	MAL13P1.435	Not annotated	Not annotated	1-39	39	120	cDNA	2.57473
1452	PFE0905w	PF3D7_0518100	RAP protein, putative	1-1379	1379	4140	cDNA	2.57618
225	PF13_0358	PF3D7_1368600	mitochondrial import inner membrane translocase subunit TIM9, putative (TIM9)	1-92	92	279	cDNA	3.17495
848	PF10_0313	PF3D7_1031900/PF3D7_1032000	conserved Plasmodium protein, unknown function/ribosome maturation factor RimM, putative (RimM)	1-1082	1082	3249	cDNA	2.56972
370	PF13_0131	PF3D7_1323300	acetyltransferase, GNAT family, putative	1-453	352	1059	cDNA	2.56492
144	PF14_0228	PF3D7_1423700	conserved Plasmodium protein, unknown function	1-1558	1558	4677	cDNA	2.56871
110	PF14_0324	PF3D7_1434300	Hsp70/Hsp90 organizing protein (HOP)	1-564	564	1695	cDNA	2.55706
298	MAL13P1.220	PF3D7_1344600	lipoyl synthase (LipA)	1-415	415	1248	cDNA	2.56082
843	PF10_0322	PF3D7_1033100	S-adenosylmethionine decarboxylase/ornithine decarboxylase (AdoMetDC/ODC)	1-1434	1434	4305	cDNA	2.9536
1578	PFD0462w	PF3D7_0409400	heat shock protein 40 (DnaJ)	1-672	672	2019	cDNA	2.55545
1685	PFC0165w	PF3D7_0303500	spindle pole body protein, putative	1-2226	2226	6681	cDNA	2.55545
382	PF13_0118	PF3D7_1320400	type I signal peptidase (SPB)	1-359	359	1080	cDNA	2.53962
1610	PFD0100c	PF3D7_0402200	surface-associated interspersed protein 4.1 (SURFIN 4.1), pseudogene (SURF4.1)	1-1248	1248	3747	cDNA	2.54148
605	PFL0310c	PF3D7_1206200	eukaryotic translation initiation factor 3 subunit 8, putative	1-984	984	2955	cDNA	3.28332
930	PF10_0119	PF3D7_1012200	conserved Plasmodium protein, unknown function	22-267	246	741	Restriction enzyme	2.626
539	PFL1385c	PF3D7_1228600	merozoite surface protein 9 (MSP9)	1-743	743	2232	cDNA	2.80023
1379	PFF0615c	PF3D7_0612700	6-cysteine protein (P12)	26-323	298	897	Restriction enzyme	2.60274
331	PF13_0196	PF3D7_1335000	MSP7-like protein (MSRP1)	23-380	358	1077	Restriction enzyme	2.84772
208	PF14_0045	PF3D7_1404800	conserved Plasmodium protein, unknown function	48-509	462	1389	Restriction enzyme	2.66784
1348	PFF0995c	PF3D7_0620400	merozoite surface protein 10 (MSP10)	29-506	478	1437	Restriction enzyme	3.25101
209	PF14_0040	PF3D7_1404300	secreted ookinete adhesive protein (SOAP)	1-202	202	609	cDNA	2.61349
817	PF10_0350	PF3D7_1035800	probable protein, unknown function (M712)	23-712	690	2073	Restriction enzyme	2.96861
217	PF14_0014	PF3D7_1401200	Plasmodium exported protein, unknown function	1-264	264	795	cDNA	2.58769
1303	MAL7P1.208	PF3D7_0707300	rhoptry-associated membrane antigen (RAMA)	18-786	769	2310	Restriction enzyme	3.12504
1280	PF07_0061	PF3D7_0715200	conserved Plasmodium protein, unknown function	1374-1993	620	1863	Restriction enzyme	2.69917
789	PF11_0064	PF3D7_1105300	conserved Plasmodium protein, unknown function	23-680	658	1977	Restriction enzyme	2.59329
754	PF11_0168	PF3D7_1116000	rhoptry neck protein 4 (RON4)	710-1201	492	1479	Restriction enzyme	2.60189
1640	PFC0750w	PF3D7_0317100	6-cysteine protein (B9)	123-955	833	2502	Restriction enzyme	2.61737
1159	MAL8P1.62	PF3D7_0819600	conserved Plasmodium protein, unknown function	1-277	277	834	Restriction enzyme	2.78115
448	MAL13P1.60	PF3D7_1301600	erythrocyte binding antigen-140 (EBA140)	146-713	568	1707	Restriction enzyme	2.57582
276	PF13_0270	PF3D7_1351800.1/PF3D7_1351800.2	conserved Plasmodium protein, unknown function/conserved Plasmodium protein, unknown function	40-235	196	591	Restriction enzyme	2.58663
1662	PFC0435w	PF3D7_0310400	parasite-infected erythrocyte surface protein (PIESP1)	20-840	821	2466	Restriction enzyme	2.63469
269	PF13_0276	PF3D7_1353200	membrane associated histidine-rich protein (MAHRP2)	1-137	137	414	Restriction enzyme	2.60865
1112	MAL7P1.229	PF3D7_0831600	cytoadherence linked asexual protein 8 (CLAG8)	25-706	682	2049	Restriction enzyme	2.62122
659	PF11_0415	PF3D7_1140400	conserved Plasmodium protein, unknown function	1-167	167	504	Restriction enzyme	2.61099
1226	MAL7P1.176	PF3D7_0731500	erythrocyte binding antigen-175 (EBA175)	761-1298	538	1617	Restriction enzyme	2.85205
1233	PF07_0121	PF3D7_0729300	60S ribosomal export protein NMD3, putative (NMD3)	1-888	888	2667	cDNA	2.55885
244	PF13_0328	PF3D7_1361900	proliferating cell nuclear antigen (PCNA)	1-274	274	825	cDNA	3.1404
593	PFL0530c	PF3D7_1210600	conserved Plasmodium protein, unknown function	1-1065	1065	3198	cDNA	2.58997
1794	PFA0485w	PF3D7_0109900.1/PF3D7_0109900.2	unspecified product/unspecified product	1-783	783	2352	cDNA	2.58751
1207	PF08_0119	PF3D7_0805200	gamete release protein, putative (GAMER)	1-93	93	282	cDNA	2.59407
337	MAL13P1.172	PF3D7_1333400	conserved protein, unknown function	1-260	260	783	cDNA	3.00813
1737	PFB0420w	PF3D7_0209300	2C-methyl-D-erythritol 2,4-cyclodiphosphate synthase (IspF)	1-240	240	723	cDNA	2.59485
575	PFL0795c	PF3D7_1216500	male development gene 1 (MDV1)	1-221	221	666	cDNA	2.59224
441	MAL13P1.18	PF3D7_1303700	conserved Plasmodium protein, unknown function	1-1045	1045	3138	cDNA	2.59726
1024	PFI1180w	PF3D7_0924000	patatin-like phospholipase, putative	1-1292	1292	3879	cDNA	2.59502
354	PF13_0151	PF3D7_1328900	conserved Plasmodium protein, unknown function	1-397	397	1194	cDNA	2.5876
1569	PFD0685c	PF3D7_0414000	chromosome associated protein, putative	1-1193	1193	3582	cDNA	2.58318
1479	PFE0450w	PF3D7_0509100	chromosome condensation protein, putative	1-1708	1708	5127	cDNA	2.57228
1184	PF08_0086	PF3D7_0812500	RNA-binding protein, putative	1-958	958	2877	cDNA	2.5751
573	PFL0865w	PF3D7_1217900	conserved protein, unknown function	1-483	483	1452	cDNA	2.58041
55	PF14_0523	PF3D7_1455000	protein phosphatase, putative	1-289	289	870	cDNA	2.56686
316	MAL13P1.194	PF3D7_1338700	conserved Plasmodium protein, unknown function	1-622	622	1869	cDNA	2.57073
1788	PFA0580c	PF3D7_0112000	TatD-like deoxyribonuclease, putative	1-434	434	1305	cDNA	2.55979
1095	PFI0235w	PF3D7_0904800	replication protein A1, small fragment (RPA1)	1-484	484	1455	cDNA	2.55097
542	PFL1325c	PF3D7_1227400	conserved Plasmodium protein, unknown function	1-1172	1172	3519	cDNA	2.56007
790	PF11_0062	PF3D7_1105100	histone H2B (H2B)	1-117	117	354	cDNA	2.5652
1079	PFI0530c	PF3D7_0910900	DNA primase large subunit, putative	1-525	525	1578	cDNA	2.84699
780	PF11_0109	PF3D7_1110300	conserved Plasmodium protein, unknown function	1-172	172	519	cDNA	2.55819
1285	PF07_0051	PF3D7_0712600	erythrocyte membrane protein 1, PfEMP1 (VAR)	1-2215	2215	6648	cDNA	2.73934
143	PF14_0230	PF3D7_1424100	60S ribosomal protein L5, putative	1-294	294	885	cDNA	2.88483
332	MAL13P1.174	PF3D7_1334800	MSP7-like protein (MSRP2)	23-281	259	780	Restriction enzyme	2.90352
532	PFL1475w	PF3D7_1230600	sun-family protein, putative	1-376	376	1131	cDNA	2.75983
828	PF10_0345	PF3D7_1035400	merozoite surface protein 3 (MSP3)	27-354	328	987	Restriction enzyme	3.18675
1601	PFD0240c	PF3D7_0404900	6-cysteine protein (P41)	21- 378	358	1077	Restriction enzyme	2.61307
273	MAL13P1.268	PF3D7_1352900	Plasmodium exported protein, unknown function,fam-f protein	64-499	436	1311	Restriction enzyme	2.63319
1529	PFD1145c	PF3D7_0424100	reticulocyte binding protein homologue 5 (RH5)	26-526	501	1506	Restriction enzyme	2.65986
687	PF11_0344	PF3D7_1133400	apical membrane antigen 1 (AMA1)	25-546	522	1569	Restriction enzyme	2.75632
820	PF10_0348	PF3D7_1035700	duffy binding-like merozoite surface protein (DBLMSP)	26-697	672	2019	Restriction enzyme	3.2899
453	PFL2505c	PF3D7_1252100	rhoptry neck protein 3 (RON3)	574-811	238	717	Restriction enzyme	2.67653
1258	MAL7P1.119	PF3D7_0722200	rhoptry-associated leucine zipper-like protein 1 (RALP1)	396-710	315	948	Restriction enzyme	2.69065
755	PF11_0168	PF3D7_1116000	rhoptry neck protein 4 (RON4)	25-709	685	2058	Restriction enzyme	3.21846
1746	PFB0340c	PF3D7_0207600	serine repeat antigen 5 (SERA5)	1-335	335	1008	Restriction enzyme	2.71574
1566	PFD0720w	PF3D7_0414900	armadillo-domain containing rhoptry protein (ARO)	1-275	275	828	Restriction enzyme	2.58848
1288	PF07_0047	PF3D7_0711000	AAA family ATPase, CDC48 subfamily (Cdc48)	501-1229	729	2190	Restriction enzyme	2.60999
1820	PFA0135w	PF3D7_0102700	merozoite-associated tryptophan-rich antigen, putative	24-275	252	759	Restriction enzyme	2.62276
669	PF11_0381	PF3D7_1136900	subtilisin-like protease 2 (SUB2)	625-1136	512	1539	Restriction enzyme	2.56446
653	PF11_0429	PF3D7_1141800	phd finger protein, putative	1-394	394	1185	Restriction enzyme	2.59787
1693	PFC0120w	PF3D7_0302500	cytoadherence linked asexual protein 3.1 (CLAG3.1)	25-721	697	2094	Restriction enzyme	2.69452
1000	PFI1475w	PF3D7_0930300	merozoite surface protein 1 (MSP1)	1327-1699	373	1122	Restriction enzyme	2.62056
1704	PFB0915w	PF3D7_0220000	liver stage antigen 3 (LSA3)	65-749	685	2058	Restriction enzyme	3.76026
841	PF10_0325	PF3D7_1033400	haloacid dehalogenase-like hydrolase (HAD1)	1-288	288	867	cDNA	2.56816
429	MAL13P1.43	PF3D7_1309000	conserved Plasmodium protein, unknown function	1-360	360	1083	cDNA	2.82863
1294	PF07_0035	PF3D7_0709100	Cg1 protein	1-1248	1248	3747	cDNA	2.60452
1797	PFA0450c	PF3D7_0109200	mRNA cleavage factor-like protein, putative	1-232	232	699	cDNA	2.59941
306	PF13_0228	PF3D7_1342000	40S ribosomal protein S6	1-306	306	921	cDNA	2.74563
364	MAL13P1.135	PF3D7_1324700	SNARE protein, putative (YKT6.2)	1-209	209	630	cDNA	3.0365
985	PFI1680w	PF3D7_0934700	UBX domain, putative	1-531	531	1596	cDNA	2.61457
1214	MAL8P1.142	PF3D7_0803800	proteasome subunit beta type-4	1-265	265	798	cDNA	2.84704
518	PFL1685w	PF3D7_1234900	conserved Plasmodium protein, unknown function	1-151	151	456	cDNA	2.64531
264	PF13_0289	PF3D7_1354800	metacaspase 1 (MCA1)	1-613	613	1842	cDNA	2.65059
288	PF13_0254	PF3D7_1348400	conserved Plasmodium membrane protein, unknown function	1-3855	3855	11568	cDNA	2.59459
1609	PFD0145c	PF3D7_0403100	regulator of chromosome condensation, putative	1-626	626	1881	cDNA	2.60924
445	PF13_0011	PF3D7_1302100	gamete antigen 27/25 (Pfg27)	1-217	217	654	cDNA	2.78312
1206	MAL8P1.200	PF3D7_0805400	acetyltransferase, putative	1-164	164	495	cDNA	3.13019
1066	PFI0670w	PF3D7_0913700	conserved Plasmodium protein, unknown function	1-659	659	1980	cDNA	2.60924
233	PF13_0350	PF3D7_1366600	signal recognition particle receptor alpha subunit (SRPR-alpha)	1-576	576	1731	cDNA	2.95913
927	PF10_0121	PF3D7_1012400	hypoxanthine-guanine phosphoribosyltransferase (HGPRT)	1-231	231	696	cDNA	2.58522
131	PF14_0255	PF3D7_1427600	CorA-like Mg2+ transporter protein, putative	1-478	478	1437	cDNA	3.10078
1724	PFB0605w	PF3D7_0213400	protein kinase 7 (PK7)	1-343	343	1032	cDNA	2.58023
1432	PFE1200w	PF3D7_0524100	conserved Plasmodium protein, unknown function	1-1243	1243	3732	cDNA	3.16173
151	PF14_0218	PF3D7_1422800	actin-related protein, putative (ARP4a)	1-522	522	1569	cDNA	2.57328
410	MAL13P1.68	PF3D7_1313300	peptidyl-prolyl cis-trans isomerase, putative	1-208	208	627	cDNA	2.55781
1057	PFI0735c	PF3D7_0915000	type II NADH:ubiquinone oxidoreductase (NDH2)	1-533	533	1602	cDNA	2.55753
405	PF13_0083	PF3D7_1314600	lipoate-protein ligase 1 (LipL1)	1-408	408	1227	cDNA	2.55649
340	PF13_0174	PF3D7_1332300	trafficking protein particle complex subunit 2, putative (TRAPPC2)	1-163	163	492	cDNA	2.7853
1396	PFF0335c	PF3D7_0606800	probable protein, unknown function	24-299	276	831	Restriction enzyme	2.70013
1555	PFD0850c	PF3D7_0417500	memo-like protein	1-296	296	891	cDNA	2.65514
1483	PFE0395C	PF3D7_0508000	6-cysteine protein (P38)	22-327	306	921	Restriction enzyme	2.63643
1377	PFF0620c	PF3D7_0612800	6-cysteine protein (P12p)	21-352	332	999	Restriction enzyme	2.65664
1230	MAL7P1.170	PF3D7_0730800.1/PF3D7_0730800.2	Plasmodium exported protein, unknown function/Plasmodium exported protein, unknown function	53-298	246	741	Restriction enzyme	2.67646
833	PF10_0342	PF3D7_1035100	probable protein, unknown function	27-561	535	1608	Restriction enzyme	2.94204
72	PF14_0467	PF3D7_1449000	gamete egress and sporozoite traversal protein, putative (GEST)	1-248	248	747	cDNA	2.73126
1593	PFD0295c	PF3D7_0405900	apical sushi protein (ASP)	22-711	690	2073	Restriction enzyme	2.62333
829	PF10_0344	PF3D7_1035300	glutamate-rich protein (GLURP)	34-459	426	1281	Restriction enzyme	3.41554
454	PFL2505c	PF3D7_1252100	rhoptry neck protein 3 (RON3)	927-1056	130	393	Restriction enzyme	2.63208
1461	PFE0710w	PF3D7_0514200	conserved Plasmodium protein, unknown function	36-845	810	2433	Restriction enzyme	2.60604
184	PF14_0102	PF3D7_1410400	rhoptry-associated protein 1 (RAP1)	1-782	782	2349	Restriction enzyme	2.60974
1719	PFB0680w	PF3D7_0214900	rhoptry neck protein 6 (RON6)	124-950	827	2484	Restriction enzyme	3.14759
1613	PFD0095c	PF3D7_0402100	Plasmodium exported protein (PHISTb), unknown function	1-575	575	1728	Restriction enzyme	2.60001
1187	PF08_0091	PF3D7_0811600	conserved Plasmodium protein, unknown function	21-658	638	1917	Restriction enzyme	2.69148
1785	PFA0615w	PF3D7_0112900	Plasmodium exported protein, unknown function	28-162	135	408	Restriction enzyme	2.57727
670	PF11_0381	PF3D7_1136900	subtilisin-like protease 2 (SUB2)	19-681	663	1992	Restriction enzyme	2.57709
1034	PFI1015w	PF3D7_0920700	conserved Plasmodium protein, unknown function	1-593	593	1782	Restriction enzyme	2.638
1694	PFC0120w	PF3D7_0302500	cytoadherence linked asexual protein 3.1 (CLAG3.1)	722-1417	696	2091	Restriction enzyme	2.57772
1001	PFI1475w	PF3D7_0930300	merozoite surface protein 1 (MSP1)	1607-1699	93	282	Restriction enzyme	2.64291
1705	PFB0915w	PF3D7_0220000	liver stage antigen 3 C (LSA3-C)	750-1433	684	2055	Restriction enzyme	2.83585
54	PF14_0526	PF3D7_1455200.1/PF3D7_1455200.2	methyltransferase, putative/methyltransferase, putative	1-177	177	534	cDNA	2.55479
1561	PFD0740w	PF3D7_0415300	cdc2-related protein kinase 3 (CRK3)	1-1339	1339	4020	cDNA	3.03263
1740	PFB0380c	PF3D7_0208400	conserved Plasmodium protein, unknown function	1-2010	2010	6033	cDNA	2.58654
617	PFL0125c	PF3D7_1202500	trimethylguanosine synthase, putative	1-1066	1066	3201	cDNA	2.68898
1045	PFI0895c	PF3D7_0918300	eukaryotic translation initiation factor 3 subunit 5, putative	1-320	320	963	cDNA	2.58273
1087	PFI0310w	PF3D7_0906300	Maf-like protein, putative	1-434	434	1305	cDNA	2.58575
1089	PFI0290c	PF3D7_0905900	beta subunit of coatomer complex, putative (SEC27)	1-1010	1010	3033	cDNA	2.57246
1768	PFB0161c	PF3D7_0203400	conserved Plasmodium protein, unknown function	1-100	100	303	cDNA	2.58619
379	MAL13P1.117	PF3D7_1321400	palmitoyltransferase, putative (DHHC8)	1-313	313	942	cDNA	2.59215
26	PF14_0639	PF3D7_1467100	DNA-3-methyladenine glycosylase, putative	1-501	501	1506	cDNA	2.78194
1789	PFA0575c	PF3D7_0111900	conserved Plasmodium protein, unknown function	1-81	81	246	cDNA	2.93726
645	PF11_0458	PF3D7_1144600	conserved Plasmodium protein, unknown function	1-317	317	954	cDNA	2.78126
947	PF10_0049	PF3D7_1004600	conserved Plasmodium membrane protein, unknown function	1-831	831	2496	cDNA	2.57934
157	PF14_0194	PF3D7_1420000	splicing factor 3B subunit 4, putative (SF3B4)	1-484	484	1455	cDNA	2.69999
1539	PFD1000c	PF3D7_0420900	erythrocyte membrane protein 1, PfEMP1 (VAR)	1-2201	2201	6606	cDNA	3.11187
708	PF11_0303	PF3D7_1129200	26S proteasome regulatory subunit RPN7, putative (RPN7)	1-380	380	1143	cDNA	2.95884
557	PFL1070c	PF3D7_1222300	endoplasmin, putative (GRP94)	1-821	821	2466	cDNA	2.56306
1596	PFD0275w	PF3D7_0405600	conserved Plasmodium membrane protein, unknown function	1-272	272	819	cDNA	2.6663
181	PF14_0117	PF3D7_1411900	p1/s1 nuclease, putative	1-327	327	984	cDNA	2.55441
1030	PFI1070c	PF3D7_0921800	nucleolar preribosomal assembly protein, putative	1-395	395	1188	cDNA	2.61141
1554	PFD0872w	PF3D7_0418000	conserved Plasmodium protein, unknown function	1-4830	4830	14493	cDNA	2.5545
587	PFL0630w	PF3D7_1212800	iron-sulfur subunit of succinate dehydrogenase	1-321	321	966	cDNA	2.58041
649	PF11_0447	PF3D7_1143400	translation initiation factor eIF-1A, putative	1-171	171	516	cDNA	2.55857
1346	PFF1010c	PF3D7_0620700	DnaJ protein, putative	1-362	362	1089	cDNA	3.29451
258	PF13_0301	PF3D7_1356300	ubiquitin-conjugating enzyme, putative	1-202	202	609	cDNA	2.79758
607	PFL0300c	PF3D7_1206000	shewanella-like protein phosphatase 2 (SHLP2)	24-304	281	846	Restriction enzyme	2.58495
328	PF13_0197	PF3D7_1335100	merozoite surface protein 7 (MSP7)	24-351	328	987	Restriction enzyme	3.54309
813	PF10_0352	PF3D7_1036000	merozoite surface protein (MSP11)	26-405	380	1143	Restriction enzyme	2.94557
816	PF10_0351	PF3D7_1035900	probable protein, unknown function (M566)	23-566	544	1635	Restriction enzyme	3.72534
1360	MAL6P1.248	PF3D7_0617900	histone H3 variant, putative (H3.3)	1-136	136	411	cDNA	2.67221
1123	PF08_0008	PF3D7_0828800	GPI-anchored micronemal antigen (GAMA)	25-714	690	2073	Restriction enzyme	2.81063
455	PFL2505c	PF3D7_1252100	rhoptry neck protein 3 (RON3)	1686-1884	199	600	Restriction enzyme	2.86194
1091	PFI0265c	PF3D7_0905400	high molecular weight rhoptry protein 3 (RhopH3)	26-198	173	522	Restriction enzyme	2.64838
1514	PFE0080c	PF3D7_0501600	rhoptry-associated protein 2 (RAP2)	1-398	398	1197	Restriction enzyme	2.59941
155	PF14_0201	PF3D7_1420700	surface protein P113 (P113)	97-948	852	2559	Restriction enzyme	2.61679
720	PF11_0268	PF3D7_1125800	kelch protein, putative	1-592	592	1779	Restriction enzyme	3.09728
1188	PF08_0091	PF3D7_0811600	conserved Plasmodium protein, unknown function	582-1210	629	1890	Restriction enzyme	2.57609
1523	PFD1170c	PF3D7_0424600	Plasmodium exported protein (PHISTb), unknown function	1-309	309	930	Restriction enzyme	2.61249
976	PFI1730w	PF3D7_0935800	cytoadherence linked asexual protein 9 (CLAG9)	267-850	584	1755	Restriction enzyme	2.55687
1485	PFE0370c	PF3D7_0507500	subtilisin-like protease 1 (SUB1)	1-688	688	2067	Restriction enzyme	2.84786
1701	PFB0935w	PF3D7_0220800	cytoadherence linked asexual protein 2 (CLAG2)	25-732	708	2127	Restriction enzyme	2.85596
1777	PFB0085c	PF3D7_0201700	DnaJ protein, putative	629-882	254	765	Restriction enzyme	2.63303
1822	PFA0125c	PF3D7_0102500	erythrocyte binding antigen-181 (EBA181)	122-704	583	1752	Restriction enzyme	2.53188
956	PF10_0033	PF3D7_1002900	conserved Plasmodium protein, unknown function	1-108	108	327	cDNA	2.54693
1527	PFD1155w	PF3D7_0424300	erythrocyte binding antigen-165, pseudogene (EBA165)	1-1388	1388	4167	cDNA	2.99548
581	PFL0685w	PF3D7_1214100	GPI ethanolamine phosphate transferase 3, putative (PIGO)	1-1283	1283	3852	cDNA	2.57934
637	PF11_0488	PF3D7_1148000	serine/threonine protein kinase, putative	1-1429	1429	4290	cDNA	2.68779
1390	PFF0430w	PF3D7_0608700	chaperone, putative	1-543	543	1632	cDNA	2.58023
1088	PFI0300w	PF3D7_0906100	vacuolar protein sorting-associated protein 46, putative (VPS46)	1-195	195	588	cDNA	2.57091
1142	MAL8P1.25a	PF3D7_0825400	conserved Plasmodium protein, unknown function	1-119	119	360	cDNA	2.57437
1363	PFF0815w	PF3D7_0616800	malate:quinone oxidoreductase, putative	1-521	521	1566	cDNA	2.80495
443	MAL13P1.14	PF3D7_1302700	DEAD/DEAH box ATP-dependent RNA helicase, putative	1-1566	1566	4701	cDNA	2.576
1290	PF07_0043	PF3D7_0710600	60S ribosomal protein L34 (RPL34)	1-150	150	453	cDNA	2.63469
472	PFL2345c	PF3D7_1248900	26S protease regulatory subunit 8, putative (RPT6)	1-435	435	1308	cDNA	2.57045
1651	PFC0605w	PF3D7_0314600	conserved Plasmodium protein, unknown function	1-247	247	744	cDNA	2.99348
1631	PFC0860w	PF3D7_0319400	kinesin-8, putative	1-1200	1200	3603	cDNA	2.56659
1791	PFA0520c	PF3D7_0110700	chromatin assembly factor 1 protein WD40 domain, putative	1-446	446	1341	cDNA	3.08226
876	PF10_0260	PF3D7_1026300	conserved Plasmodium protein, unknown function	1-1136	1136	3411	cDNA	2.57045
1135	PF08_0019	PF3D7_0826700	receptor for activated c kinase (RACK)	1-323	323	972	cDNA	3.20188
739	PF11_0213	PF3D7_1120600	conserved Plasmodium protein, unknown function	1-2616	2616	7851	cDNA	2.56779
801	PF11_0037	PF3D7_1102500	Plasmodium exported protein (PHISTb), unknown function (GEXP02)	1-624	624	1875	cDNA	3.11392
994	PFI1555w	PF3D7_0932000	conserved Plasmodium protein, unknown function	1-185	185	558	cDNA	2.55155
1627	PFC0912w	PF3D7_0320700	signal peptidase complex subunit 2, putative (SPC2)	1-179	179	540	cDNA	2.61341
319	PF13_0208	PF3D7_1337300	exoribonuclease, putative	1-903	903	2712	cDNA	2.79371
756	PF11_0167	PF3D7_1115900	palmitoyltransferase, putative (DHHC9)	1-280	280	843	cDNA	2.54099
1222	MAL8P1.156	PF3D7_0801800	mannose-6-phosphate isomerase, putative	1-1011	1011	3036	cDNA	2.54304
343	PF13_0170	PF3D7_1331700	glutamine--tRNA ligase, putative	1-918	918	2757	cDNA	2.92147
56	PF14_0522	PF3D7_1454900	conserved Plasmodium protein, unknown function	1-154	154	465	cDNA	2.53913
109	PF14_0325	PF3D7_1434400	conserved Plasmodium membrane protein, unknown function	28-282	255	765	cDNA	2.58601
572	PFL0870w	PF3D7_1218000	thrombospondin-related apical membrane protein (TRAMP)	26-309	284	855	Restriction enzyme	2.60393
709	PF11_0302	PF3D7_1129100	parasitophorous vacuolar protein 1 (PV1)	23-452	430	1293	Restriction enzyme	2.6213
1194	PF08_0108	PF3D7_0808200	plasmepsin X	36-573	538	1617	Restriction enzyme	2.83486
1291	PF07_0041	PF3D7_0710100	conserved Plasmodium protein, unknown function	1-459	459	1380	cDNA	2.59658
1492	PFE0340c	PF3D7_0506900	rhomboid protease ROM4 (ROM4)	17-759	743	2232	Restriction enzyme	2.61901
821	PF10_0347	PF3D7_1035600	merozoite surface protein (H101)	25- 424	400	1203	Restriction enzyme	2.87703
1765	PFB0190c	PF3D7_0204100	conserved Plasmodium protein, unknown function	1084-1643	560	1683	Restriction enzyme	2.58539
1092	PFI0265c	PF3D7_0905400	high molecular weight rhoptry protein 3 (RhopH3)	621-897	277	834	Restriction enzyme	2.60932
871	PF10_0268	PF3D7_1027300	peroxiredoxin (nPrx)	1-393	393	1182	Restriction enzyme	3.97862
121	PF14_0293	PF3D7_1431400	conserved Plasmodium protein, unknown function	150-978	829	2490	Restriction enzyme	3.01371
962	PF10_0021	PF3D7_1001700	Plasmodium exported protein (PHISTc), unknown function	25-266	242	729	Restriction enzyme	2.60384
385	PF13_0116	PF3D7_1320000	rhoptry protein 2, putative (PRP2)	23-678	656	1971	Restriction enzyme	2.57853
611	PFL0245w	PF3D7_1204900	probable protein, unknown function	35-130	96	291	Restriction enzyme	2.69093
977	PFI1730w	PF3D7_0935800	cytoadherence linked asexual protein 9 (CLAG9)	752-1340	589	1770	Restriction enzyme	2.55488
796	PF11_0040	PF3D7_1102800	early transcribed membrane protein 11.2 (ETRAMP11.2)	1-94	94	285	Restriction enzyme	2.56381
1698	PFB0935w	PF3D7_0220800	cytoadherence linked asexual protein 2 (CLAG2)	733-1440	708	2127	Restriction enzyme	2.56035
1487	PFE0365c	PF3D7_0507400	conserved Plasmodium protein, unknown function	29-153	125	378	Restriction enzyme	2.59519
1528	PFD1150c	PF3D7_0424200	reticulocyte binding protein homologue 4 (RH4)	28-766	739	2220	Restriction enzyme	2.61116

## Sheet: Table S2
Table S2: Result of the statistical analysis of the immunoreactive 325 proteins with TM and/or SP
Library ID	Gene ID (PlasmoDB 5.0)	Gene ID (PlasmoDB 26)	Gene name	Expressed region (aa)	Expressed length (aa)	ORF (bp)	Cloning method	Arithmetic mean of ASC	r	CI lower	CI upper	unadjusted p-value	adjusted p-value
1705	PFB0915w	PF3D7_0220000	liver stage antigen 3 C (LSA3-C)	750-1433	684	2055	Restriction enzyme	2.83585	0.571493	0.351226	0.73182	1.18609e-05	0.0038548
1303	MAL7P1.208	PF3D7_0707300	rhoptry-associated membrane antigen (RAMA)	18-786	769	2310	Restriction enzyme	3.12504	0.475052	0.229516	0.663741	0.000427527	0.0463154
829	PF10_0344	PF3D7_1035300	glutamate-rich protein (GLURP)	34-459	426	1281	Restriction enzyme	3.41554	0.486149	0.24314	0.671737	0.000298314	0.0463154
813	PF10_0352	PF3D7_1036000	merozoite surface protein (MSP11)	26-405	380	1143	Restriction enzyme	2.94557	0.433236	0.179027	0.633218	0.0014953	0.121493
1226	MAL7P1.176	PF3D7_0731500	erythrocyte binding antigen-175 (EBA175)	761-1298	538	1617	Restriction enzyme	2.85205	0.421946	0.165621	0.624869	0.00204232	0.122791
755	PF11_0168	PF3D7_1116000	rhoptry neck protein 4 (RON4)	25-709	685	2058	Restriction enzyme	3.21846	0.412285	0.154224	0.617687	0.00264474	0.122791
816	PF10_0351	PF3D7_1035900	probable protein, unknown function (M566)	23-566	544	1635	Restriction enzyme	3.72534	0.415648	0.158183	0.620191	0.00241923	0.122791
1704	PFB0915w	PF3D7_0220000	liver stage antigen 3 (LSA3)	65-749	685	2058	Restriction enzyme	3.76026	0.397595	0.137025	0.606702	0.00386289	0.15693
819	PF10_0348	PF3D7_1035700	duffy binding-like merozoite surface protein (DBLMSP)	1-697	697	2094	PCR	2.79343	0.374297	0.110067	0.589114	0.00681233	0.215109
828	PF10_0345	PF3D7_1035400	merozoite surface protein 3 (MSP3)	27-354	328	987	Restriction enzyme	3.18675	0.371456	0.106806	0.586955	0.00728063	0.215109
820	PF10_0348	PF3D7_1035700	duffy binding-like merozoite surface protein (DBLMSP)	26-697	672	2019	Restriction enzyme	3.2899	0.379832	0.116436	0.593311	0.00597487	0.215109
827	PF10_0345	PF3D7_1035400	merozoite surface protein 3 (MSP3)	1-354	354	1065	cDNA	2.84368	0.359024	0.0926028	0.577472	0.00967386	0.261649
817	PF10_0350	PF3D7_1035800	probable protein, unknown function (M712)	23-712	690	2073	Restriction enzyme	2.96861	0.355497	0.0885922	0.574771	0.010466	0.261649
1744	PFB0340c	PF3D7_0207600	serine repeat antigen 5 (SERA5)	1-997	997	2994	cDNA	2.81388	0.350615	0.0830571	0.571025	0.0116538	0.270535
1114	PF08_0001	PF3D7_0830900	Plasmodium exported protein, unknown function	1-192	192	579	cDNA	2.79948	0.330346	0.060247	0.55537	0.0179065	0.387975
327	MAL13P1.176	PF3D7_1335300	reticulocyte binding protein 2 homologue b (RH2b)	1-1115	1115	3348	PCR	3.12422	0.316273	0.0445743	0.544406	0.0237574	0.482572
455	PFL2505c	PF3D7_1252100	rhoptry neck protein 3 (RON3)	1686-1884	199	600	Restriction enzyme	2.86194	0.30659	0.0338676	0.536817	0.0286547	0.54781
1784	PFA0620c	PF3D7_0113000	glutamic acid-rich protein (GARP)	1-673	673	2022	cDNA	2.80126	0.293856	0.0198825	0.52678	0.0363509	0.63555
1113	MAL8P1.206	PF3D7_0831400	Plasmodium exported protein, unknown function	1-302	302	909	cDNA	2.76577	0.292658	0.0185724	0.525833	0.0371552	0.63555
1645	PFC0715c	PF3D7_0316400	conserved Plasmodium protein, unknown function	1-1008	1008	3027	cDNA	2.7619	0.28436	0.00952231	0.519252	0.0431401	0.701026
1094	PFI0265c	PF3D7_0905400	high molecular weight rhoptry protein 3 (RhopH3)	1-897	897	2694	PCR	2.68322	0.271693	-0.00420546	0.509154	0.0537774	0.832269
800	PF11_0039	PF3D7_1102700	early transcribed membrane protein 11.1 (ETRAMP11.1)	1-91	91	276	cDNA	2.96846	0.261698	-0.014965	0.50114	0.0635906	0.907342
1108	PFI0110c	PF3D7_0902300	serine/threonine protein kinase, FIKK family (FIKK9.4)	1-608	608	1827	PCR	3.01864	0.261108	-0.015598	0.500665	0.0642119	0.907342
186	PF14_0102	PF3D7_1410400	rhoptry-associated protein 1 (RAP1)	1-782	782	2349	cDNA	2.74855	0.2583	-0.0186086	0.498405	0.0672362	0.910491
1637	PFC0795w	PF3D7_0318000	conserved Plasmodium protein, unknown function	1-202	202	609	PCR	2.78825	0.0398857	-0.238318	0.312039	0.781097	0.963363
742	PF11_0196	PF3D7_1118900	conserved Plasmodium protein, unknown function	1-248	248	747	PCR	2.92747	0.0581709	-0.220955	0.328489	0.685133	0.963363
580	PFL0700w	PF3D7_1214500	conserved Plasmodium protein, unknown function	1-201	201	606	PCR	2.69186	0.134936	-0.14608	0.395801	0.345132	0.963363
902	MAL13P1.340	PF3D7_1367300	conserved Plasmodium protein, unknown function	1-335	335	1008	PCR	2.75387	0.0311787	-0.246523	0.304149	0.828058	0.963363
1315	PF07_0008	PF3D7_0702500	Plasmodium exported protein, unknown function	1-253	253	762	PCR	2.75704	0.103598	-0.17704	0.368657	0.469405	0.963363
1526	PFD1165w	PF3D7_0424500	serine/threonine protein kinase, FIKK family (FIKK4.1)	1-622	622	1869	PCR	2.69928	0.0619689	-0.217326	0.331885	0.665748	0.963363
804	PF10_0387	PF3D7_1039400	erythrocyte membrane protein 1 (PfEMP1), pseudogene	1-74	74	225	PCR	3.12348	-0.0400141	-0.312156	0.238196	0.780409	0.963363
966	PF10_0013	PF3D7_1001000	Plasmodium exported protein (hyp12), unknown function (PfJ13)	1-231	231	696	PCR	2.69917	0.0289073	-0.248657	0.302084	0.840414	0.963363
707	PF11_0310	PF3D7_1129900	transporter, putative	1-609	609	1830	PCR	3.18852	0.0678368	-0.211705	0.337118	0.636222	0.963363
406	PF13_0082	PF3D7_1314500	cop-coated vesicle membrane protein p24 precursor, putative	1-206	206	621	PCR	2.70814	0.0517367	-0.227085	0.322719	0.718432	0.963363
1061	PFI0695c	PF3D7_0914200	phospholipid or glycerol acyltransferase, putative	1-418	418	1257	PCR	2.84744	0.0329371	-0.244869	0.305746	0.81852	0.963363
219	PF14_0002	PF3D7_1400200	rifin,PIR protein (RIF)	1-310	310	933	PCR	3.40358	-0.0804596	-0.34832	0.199549	0.574619	0.963363
1496	PFE0315c	PF3D7_0506400	conserved Plasmodium protein, unknown function	1-104	104	315	PCR	2.78804	0.0514142	-0.227391	0.322429	0.720115	0.963363
1004	PFI1465w	PF3D7_0930000	procollagen lysine 5-dioxygenase, putative	1-558	558	1677	PCR	2.89008	0.0436789	-0.23473	0.315465	0.760867	0.963363
1684	PFC0176c	PF3D7_0303900	phosphatidylethanolamine-binding protein, putative	1-206	206	621	PCR	3.21562	0.119483	-0.161416	0.382473	0.403648	0.963363
199	PF14_0067	PF3D7_1407000	LCCL domain-containing protein (CCp3)	1-1272	1272	3819	PCR	2.68506	0.0239781	-0.253279	0.297595	0.867357	0.963363
1503	PFE0220w	PF3D7_0504500	conserved Plasmodium protein, unknown function	1275	275	828	PCR	2.70252	0.0360731	-0.241916	0.308589	0.801576	0.963363
1780	PFA0660w	PF3D7_0113700	heat shock protein 40, type II (HSP40)	1-401	402	1209	PCR	3.01551	-0.0367053	-0.309162	0.241319	0.79817	0.963363
1121	PF08_0005	PF3D7_0830300	sporozoite invasion-associated protein 2 (SIAP2)	1-388	388	1167	PCR	2.76369	0.119522	-0.161377	0.382507	0.403493	0.963363
334	PF13_0191	PF3D7_1334300	MSP7-like protein (MSRP5)	1-459	459	1380	PCR	3.05873	0.149672	-0.131328	0.40841	0.294503	0.963363
338	MAL13P1.171	PF3D7_1333300	transmembrane protein Tmp21 homologue, putative	1-211	211	636	PCR	2.8926	0.0255791	-0.251779	0.299055	0.858588	0.963363
975	PFI1735c	PF3D7_0935900	ring-exported protein 1 (REX1)	1-713	713	2142	PCR	3.29399	0.236396	-0.0419189	0.480665	0.0948968	0.963363
1735	PFB0480w	PF3D7_0210700	syntaxin, Qa-SNARE family (SYN17)	1-314	314	945	PCR	2.83184	-0.0418551	-0.313819	0.236456	0.770575	0.963363
387	MAL13P1.106	PF3D7_1319800	probable protein, unknown function	1-145	145	438	PCR	2.92234	0.146409	-0.134606	0.405627	0.305275	0.963363
1399	MAL6P1.47	PF3D7_0604400	conserved Plasmodium protein, unknown function	1-178	178	537	PCR	2.81232	0.0966437	-0.183836	0.362571	0.499901	0.963363
1462	PFE0685w	PF3D7_0513700	secreted ookinete protein, putative,6-cysteine protein (PSOP12)	1-736	736	2211	PCR	2.71463	0.0481026	-0.230537	0.319451	0.737475	0.963363
1551	PFD0910w	PF3D7_0418800	conserved Plasmodium protein, unknown function	1-207	207	624	PCR	3.06466	0.16713	-0.11369	0.42322	0.241108	0.963363
563	PFL1015w	PF3D7_1221100	conserved Plasmodium protein, unknown function	1-254	254	765	PCR	2.7732	0.147634	-0.133376	0.406672	0.301203	0.963363
1697	PFC0075c	PF3D7_0301500	Plasmodium exported protein, unknown function	1-284	284	855	PCR	2.70011	0.0393239	-0.238848	0.311532	0.784105	0.963363
685	PF11_0349	PF3D7_1133900	conserved Plasmodium protein, unknown function	1-99	99	300	PCR	3.27152	-0.0309989	-0.303986	0.246692	0.829034	0.963363
309	MAL13P1.206	PF3D7_1340900	sodium-dependent phosphate transporter (PiT)	1-687	687	2064	PCR	3.00446	0.0332818	-0.244545	0.306058	0.816654	0.963363
333	PF13_0194	PF3D7_1334700	MSP7-like protein (MSRP7)	1-202	202	609	PCR	2.90656	0.141442	-0.139583	0.40138	0.322153	0.963363
1544	PFD0960c	PF3D7_0419800	60S ribosomal protein L7ae/L30e, putative	1-236	236	711	PCR	3.3621	0.0509944	-0.22779	0.322052	0.722308	0.963363
46	PF14_0553	PF3D7_1458000	cysteine proteinase falcipain 1 (FP1)	1-569	569	1710	PCR	2.88778	0.14442	-0.136601	0.403927	0.311965	0.963363
85	PF14_0417	PF3D7_1443900	heat shock protein 90, putative (HSP90)	1-927	927	2784	PCR	2.71189	-0.0328982	-0.30571	0.244906	0.818731	0.963363
1629	PFC0895w	PF3D7_0320200	CPW-WPC family protein	1-578	578	1737	PCR	2.72905	-0.0885668	-0.355474	0.191696	0.536556	0.963363
505	PFL1910c	PF3D7_1239400	conserved Plasmodium protein, unknown function	1-179	179	540	PCR	3.0953	0.170699	-0.110062	0.426232	0.231062	0.963363
1416	PFE1540w	PF3D7_0530800	CPW-WPC family protein	1-247	247	744	PCR	2.86443	0.0258181	-0.251555	0.299272	0.85728	0.963363
620	PFL0080c	PF3D7_1201600	NIMA related kinase 3 (NEK3)	1-347	347	1044	PCR	2.72815	0.0730752	-0.206671	0.341776	0.610328	0.963363
415	PF13_0066	PF3D7_1312000	malonyl CoA-acyl carrier protein transacylase precursor (MCAT)	1-403	403	1212	PCR	2.94889	0.143875	-0.137146	0.403462	0.313812	0.963363
1350	MAL6P1.225	PF3D7_0620000	conserved Plasmodium protein, unknown function	1-505	505	1518	PCR	2.80918	0.11661	-0.164252	0.379983	0.415128	0.963363
1414	PFE1590w	PF3D7_0532100	early transcribed membrane protein 5 (ETRAMP5)	1-181	181	546	PCR	2.84111	0.219124	-0.060088	0.466535	0.122368	0.963363
622	PFL0065w	PF3D7_1201300	liver stage associated protein 1 (LSAP1)	1-106	106	321	PCR	3.10706	0.0306561	-0.247014	0.303674	0.830897	0.963363
847	PF10_0318	PF3D7_1032600	conserved Plasmodium protein, unknown function	1-350	350	1053	PCR	2.74683	0.0584245	-0.220713	0.328716	0.683833	0.963363
296	MAL13P1.225	PF3D7_1345100	thioredoxin 2 (TRX2)	1-157	157	474	PCR	2.84167	-0.0493142	-0.320542	0.229387	0.731108	0.963363
1195	PF08_0108	PF3D7_0808200	plasmepsin X	1-573	573	1722	PCR	2.84268	0.0937864	-0.186621	0.360064	0.512719	0.963363
1650	PFC0625w	PF3D7_0314900	conserved Plasmodium protein, unknown function	1-611	611	1836	PCR	2.79216	0.0404017	-0.23783	0.312506	0.778336	0.963363
1252	PF07_0094	PF3D7_0722800	conserved Plasmodium protein, unknown function	1-579	579	1740	PCR	2.69761	0.0337189	-0.244133	0.306455	0.814288	0.963363
569	PFL0910c	PF3D7_1218800	secreted ookinete protein, putative (PSOP17)	1-150	150	453	PCR	3.27946	0.149867	-0.131133	0.408576	0.293868	0.963363
138	PF14_0244	PF3D7_1426500	ATP-binding cassette sub-family G member 2 (ABCG2)	1-660	660	1983	PCR	2.75824	0.0556255	-0.223383	0.326209	0.69824	0.963363
128	PF14_0272	PF3D7_1429300	CPW-WPC family protein	1-180	180	543	PCR	3.25466	0.157879	-0.123059	0.415389	0.268516	0.963363
1129	MAL8P1.16	PF3D7_0828000	rhomboid protease ROM3 (ROM3)	1-216	216	651	PCR	3.36514	0.0376728	-0.240407	0.310038	0.792966	0.963363
1463	PFE0680w	PF3D7_0513700	secreted ookinete protein, putative,6-cysteine protein (PSOP12)	1-231	231	696	PCR	3.08964	0.104885	-0.175779	0.369781	0.463872	0.963363
1270	MAL7P1.88	PF3D7_0717900	thioredoxin-like protein	1-449	449	1350	PCR	2.67886	0.0205916	-0.256447	0.294504	0.885956	0.963363
1411	PFE1615c	PF3D7_0532600	Plasmodium exported protein, unknown function	1-152	152	459	PCR	3.13451	-0.0271791	-0.300512	0.250279	0.849842	0.963363
1309	MAL7P1.20	PF3D7_0704900	peptide chain release factor, putative	1-352	352	1059	PCR	2.69452	0.091811	-0.188543	0.358328	0.521677	0.963363
325	PF13_0201	PF3D7_1335900	sporozoite surface protein 2 (TRAP)	1-574	574	1725	PCR	2.97043	0.145083	-0.135935	0.404494	0.309723	0.963363
1041	PFI0950w	PF3D7_0919400	disulfide isomerase (PDI9)	1-515	515	1548	PCR	2.87141	0.0981295	-0.182386	0.363873	0.493301	0.963363
1037	PFI0995w	PF3D7_0920300	conserved Plasmodium protein, unknown function	1-187	187	564	PCR	3.20986	0.110836	-0.169939	0.374966	0.438758	0.963363
75	PF14_0458	PF3D7_1448200	conserved Plasmodium protein, unknown function	1-803	803	2412	PCR	2.6972	-0.073132	-0.341826	0.206616	0.610049	0.963363
1028	PFI1095w	PF3D7_0922300	conserved Plasmodium protein, unknown function	1-242	242	729	PCR	2.71919	0.146095	-0.13492	0.405359	0.306324	0.963363
868	PF10_0273	PF3D7_1027900	palmitoyltransferase, putative (DHHC10)	1-285	285	858	PCR	2.8793	0.0752759	-0.204551	0.343729	0.599586	0.963363
19	PF14_0672	PF3D7_1470500	phosphodiesterase delta, putative (PDEdelta)	1-813	813	2442	PCR	2.78204	0.0583473	-0.220786	0.328647	0.684228	0.963363
599	PFL0385c	PF3D7_1207700	blood stage antigen 41-3 precursor	1-375	375	1128	PCR	3.13893	0.10929	-0.171458	0.37362	0.44521	0.963363
1706	PFB0900c	PF3D7_0219700	Plasmodium exported protein (PHISTc), unknown function (GEXP20)	1-295	295	888	PCR	2.70238	0.0521595	-0.226683	0.323099	0.716227	0.963363
1423	PFE1300w	PF3D7_0526100	conserved Plasmodium membrane protein, unknown function	1-409	409	1230	PCR	3.10787	0.126077	-0.154889	0.388173	0.378009	0.963363
1643	PFC0730w	PF3D7_0316700	HVA22/TB2/DP1 family protein, putative	1-221	221	666	PCR	2.7509	0.0767478	-0.203132	0.345034	0.592448	0.963363
1105	PFI0145w	PF3D7_0903000	conserved Plasmodium protein, unknown function	1-158	158	477	PCR	2.91031	0.0462302	-0.232313	0.317765	0.747349	0.963363
444	PF13_0012	PF3D7_1302200	early transcribed membrane protein 13 (ETRAMP13)	1-229	229	690	PCR	2.83622	0.0581773	-0.220949	0.328494	0.6851	0.963363
1040	PFI0955w	PF3D7_0919500	sugar transporter, putative	1-476	476	1431	PCR	2.85588	0.0529017	-0.225976	0.323765	0.712362	0.963363
938	PF10_0088	PF3D7_1009100	conserved Plasmodium membrane protein, unknown function	1-517	517	1554	PCR	2.72768	0.0437853	-0.23463	0.315561	0.760302	0.963363
1276	MAL7P1.77	PF3D7_0716300	conserved Plasmodium protein, unknown function	1-522	522	1569	PCR	2.71733	0.087833	-0.192408	0.354828	0.53995	0.963363
1648	PFC0670c	PF3D7_0315400	conserved Plasmodium protein, unknown function	1-256	256	771	PCR	2.73282	-0.0259554	-0.299397	0.251427	0.85653	0.963363
1408	MAL6P1.22	PF3D7_0601900	conserved Plasmodium protein, unknown function	1-128	128	387	PCR	3.03506	0.0674025	-0.212121	0.336731	0.638389	0.963363
1589	PFD0310w	PF3D7_0406200	sexual stage-specific protein precursor (Pfs16)	1-157	157	474	PCR	3.17564	0.119239	-0.161657	0.382261	0.404618	0.963363
1132	PF08_0015	PF3D7_0827400	conserved Plasmodium protein, unknown function	1-218	218	657	PCR	2.92622	0.175892	-0.10477	0.430603	0.216966	0.963363
60	PF14_0500	PF3D7_1452500	SNARE protein, putative (BET1)	1-163	163	492	PCR	3.28082	0.0332526	-0.244572	0.306032	0.816812	0.963363
1355	MAL6P1.241	PF3D7_0618600	rhomboid protease ROM10 (ROM10)	1-265	265	798	PCR	3.12984	0.111144	-0.169635	0.375235	0.437476	0.963363
1050	PFI0840w	PF3D7_0917200	conserved Plasmodium protein, unknown function	1-324	324	975	PCR	2.69197	-0.0541496	-0.324885	0.224789	0.705879	0.963363
972	PFI1755c	PF3D7_0936300	ring-exported protein 3 (REX3)	1-326	326	981	PCR	2.83489	0.0267265	-0.250704	0.3001	0.852314	0.963363
1259	PF07_0089	PF3D7_0721700	secreted ookinete protein, putative (PSOP1)	1-467	467	1404	PCR	2.78308	0.0664518	-0.213033	0.335884	0.643143	0.963363
768	PF11_0141	PF3D7_1113300	UDP-galactose transporter, putative	1-343	343	1032	PCR	2.93599	0.0245649	-0.25273	0.29813	0.864141	0.963363
757	PF11_0165	PF3D7_1115700	cysteine proteinase falcipain 2a,falcipain 2 (FP2A)	1-484	484	1455	PCR	3.05361	0.031105	-0.246592	0.304082	0.828458	0.963363
630	PF11_0517	PF3D7_1150000	rifin,PIR protein (RIF)	1-309	309	930	PCR	3.38776	-0.0481217	-0.319469	0.230519	0.737374	0.963363
502	PFL1925w	PF3D7_1239700	ATP-dependent zinc metalloprotease FTSH 1 (FTSH1)	1-880	880	2643	PCR	3.25134	-0.0564163	-0.326917	0.222629	0.694158	0.963363
1368	MAL6P1.275	PF3D7_0615100	enoyl-acyl carrier reductase (ENR)	1-432	432	1299	PCR	2.81083	0.0225431	-0.254622	0.296286	0.87523	0.963363
1096	PFI0215c	PF3D7_0904400	signal peptidase complex subunit 3, putative (SPC3)	1-185	185	558	PCR	2.70346	-0.0317232	-0.304644	0.246011	0.825102	0.963363
1321	MAL6P1.15	PF3D7_0631400	Pfmc-2TM Maurer's cleft two transmembrane protein (MC-2TM)	1-188	188	567	PCR	3.27729	0.0495295	-0.229182	0.320735	0.729978	0.963363
308	MAL13P1.211	PF3D7_1341700	conserved Plasmodium protein, unknown function	1-129	129	390	PCR	3.15469	0.118336	-0.162549	0.381479	0.40821	0.963363
1667	PFC0381c	PF3D7_0309100	conserved Plasmodium protein, unknown function	1-161	161	486	PCR	3.09758	0.116379	-0.164479	0.379783	0.416057	0.963363
1665	PFC0416w	PF3D7_0310000	conserved Plasmodium protein, unknown function	1-197	197	594	PCR	2.87048	0.0969673	-0.183521	0.362855	0.49846	0.963363
247	PF13_0325	PF3D7_1361300	conserved Plasmodium protein, unknown function	1-221	221	666	PCR	3.34631	0.0643083	-0.215087	0.333973	0.653913	0.963363
2	PF14_0735	PF3D7_1476500	probable protein, unknown function	1-325	325	978	PCR	2.71237	-0.133176	-0.394289	0.147833	0.351518	0.963363
520	PFL1640c	PF3D7_1234000	conserved Plasmodium protein, unknown function	1-421	421	1266	PCR	2.70578	0.0973738	-0.183124	0.363211	0.496652	0.963363
4	PF14_0729	PF3D7_1476100	early transcribed membrane protein 14.2 (ETRAMP14.2)	1-165	165	498	PCR	2.70855	-0.0210416	-0.294915	0.256027	0.883481	0.963363
172	PF14_0133	PF3D7_1413500	FeS assembly ATPase SufC (SufC)	1-347	347	1044	PCR	2.90465	0.048869	-0.22981	0.320141	0.733445	0.963363
842	PF10_0323	PF3D7_1033200	early transcribed membrane protein 10.2 (ETRAMP10.2)	1-355	355	1068	PCR	2.77958	0.086284	-0.193911	0.353463	0.547148	0.963363
1393	MAL6P1.78	PF3D7_0607500	para-hydroxybenzoate--polyprenyltransferase, putative (COQ2)	1-521	521	1566	PCR	2.75435	0.0636094	-0.215756	0.33335	0.657441	0.963363
392	MAL13P1.95	PF3D7_1318100	ferredoxin, putative	1-194	194	585	PCR	2.79914	0.109032	-0.171711	0.373396	0.446288	0.963363
1186	PF08_0088	PF3D7_0812300	sporozoite surface protein 3, putative (SSP3)	1-461	461	1386	PCR	2.7919	0.0478086	-0.230816	0.319187	0.739023	0.963363
600	PFL0385c	PF3D7_1207700	blood stage antigen 41-3 precursor	1-375	375	1128	cDNA	2.86049	0.0823883	-0.197684	0.350025	0.565452	0.963363
1619	PFC1045c	PF3D7_0323400	Rh5 interacting protein (RIPR)	1-1086	1086	3261	cDNA	2.89804	0.0420331	-0.236288	0.31398	0.769626	0.963363
636	PF11_0505	PF3D7_1148900	Plasmodium exported protein, unknown function	1-89	89	270	PCR	3.59617	0.108526	-0.172208	0.372955	0.448417	0.963363
1318	MAL7P1.6	PF3D7_0702000	Plasmodium exported protein (hyp12), unknown function	1-250	250	753	PCR	2.92606	0.123077	-0.157861	0.385582	0.389551	0.963363
854	PF10_0295	PF3D7_1030200	conserved Plasmodium protein, unknown function	1-426	426	1281	PCR	2.70526	0.141011	-0.140013	0.401011	0.323643	0.963363
797	PF11_0040	PF3D7_1102800	early transcribed membrane protein 11.2 (ETRAMP11.2)	1-94	94	285	PCR	3.01305	0.117135	-0.163734	0.380438	0.413016	0.963363
1090	PFI0270w	PF3D7_0905500	conserved Plasmodium protein, unknown function	1-239	239	720	PCR	3.05282	0.0499308	-0.228801	0.321096	0.727874	0.963363
335	PF13_0191	PF3D7_1334300	MSP7-like protein (MSRP5)	1-459	459	1380	cDNA	2.98024	0.0714042	-0.208278	0.340292	0.618539	0.963363
799	PF11_0039	PF3D7_1102700	early transcribed membrane protein 11.1 (ETRAMP11.1)	1-91	91	276	PCR	2.81659	0.0519408	-0.226891	0.322902	0.717367	0.963363
1118	PF08_0003	PF3D7_0830500	tryptophan/threonine-rich antigen (TryThrA)	1-675	675	2028	PCR	3.16318	0.120708	-0.160205	0.383533	0.398812	0.963363
185	PF14_0102	PF3D7_1410400	rhoptry-associated protein 1 (RAP1)	1-782	782	2349	PCR	2.75567	0.187058	-0.0933373	0.439962	0.188718	0.963363
452	PFL2565w	PF3D7_1253300	Plasmodium exported protein (PHISTa), unknown function, pseudogene	1-180	180	543	PCR	2.89026	0.085634	-0.194541	0.35289	0.550182	0.963363
424	MAL13P1.49	PF3D7_1310200	conserved Plasmodium protein, unknown function	1-144	144	435	PCR	3.02279	0.0833962	-0.196708	0.350915	0.560689	0.963363
1726	PFB0570w	PF3D7_0212600	secreted protein with altered thrombospondin repeat domain (SPATR)	1-250	250	753	PCR	3.13274	0.14231	-0.138713	0.402123	0.31916	0.963363
690	PF11_0343	PF3D7_1133300	LEM3/CDC50 family protein, putative	1-366	366	1101	PCR	3.18332	0.164567	-0.116291	0.421055	0.248502	0.963363
571	PFL0870w	PF3D7_1218000	thrombospondin-related apical membrane protein (TRAMP)	1-352	352	1059	PCR	2.92759	0.0930207	-0.187366	0.359391	0.516182	0.963363
7	PF14_0694	PF3D7_1472600	protein disulfide-isomerase (PDI-14)	1-553	553	1662	PCR	2.85152	0.0568027	-0.22226	0.327263	0.692167	0.963363
47	PF14_0553	PF3D7_1458000	cysteine proteinase falcipain 1 (FP1)	1-569	569	1710	cDNA	2.67768	0.109212	-0.171534	0.373553	0.445534	0.963363
1046	PFI0880c	PF3D7_0918000	secreted acid phosphatase (GAP50)	1-396	396	1191	cDNA	2.68947	0.142903	-0.13812	0.40263	0.317128	0.963363
1770	PFB0120w	PF3D7_0202500	early transcribed membrane protein 2 (ETRAMP2)	1-106	106	321	PCR	2.92473	0.136391	-0.144629	0.39705	0.339908	0.963363
368	MAL13P1.130	PF3D7_1323700	glideosome associated protein with multiple membrane spans 1 (GAPM1)	1-303	303	912	PCR	2.82524	0.0685978	-0.210974	0.337796	0.632433	0.963363
963	PF10_0021	PF3D7_1001700	Plasmodium exported protein (PHISTc), unknown function	1-266	266	801	PCR	3.43933	0.0601499	-0.219065	0.330259	0.675006	0.963363
1245	MAL7P1.141	PF3D7_0725400	conserved Plasmodium protein, unknown function	1-109	109	330	PCR	2.68266	0.0920049	-0.188355	0.358499	0.520794	0.963363
1812	PFA0210c	PF3D7_0104200	StAR-related lipid transfer protein	1-466	466	1401	PCR	2.78087	0.189313	-0.0910188	0.441845	0.183347	0.963363
1486	PFE0370c	PF3D7_0507500	subtilisin-like protease 1 (SUB1)	1-688	688	2067	PCR	2.8744	0.163055	-0.117823	0.419776	0.252936	0.963363
1116	MAL8P1.4	PF3D7_0830600	Plasmodium exported protein (PHISTc), unknown function	1-456	456	1371	PCR	2.81399	0.248936	-0.0286107	0.490846	0.0781486	0.963363
20	PF14_0660	PF3D7_1469200	shewanella-like protein phosphatase 1, putative (SHLP1)	1-358	358	1077	PCR	2.75387	0.108494	-0.17224	0.372927	0.44855	0.963363
407	PF13_0082	PF3D7_1314500	cop-coated vesicle membrane protein p24 precursor, putative	1-206	206	621	cDNA	2.69849	0.0838488	-0.19627	0.351315	0.558556	0.963363
1644	PFC0730w	PF3D7_0316700	HVA22/TB2/DP1 family protein, putative	1-221	221	666	cDNA	3.4878	0.0883436	-0.191912	0.355278	0.537587	0.963363
1296	PF07_0034	PF3D7_0708900	Cg3 protein	1-317	317	954	cDNA	2.70398	0.159843	-0.121074	0.417055	0.262531	0.963363
769	PF11_0141	PF3D7_1113300	UDP-galactose transporter, putative	1-343	343	1032	cDNA	2.91023	0.175691	-0.104975	0.430434	0.217501	0.963363
1646	PFC0710w	PF3D7_0316300.1/PF3D7_0316300.2	inorganic pyrophosphatase, putative/inorganic pyrophosphatase, putative	1-380	380	1143	cDNA	3.37134	0.127582	-0.153395	0.389472	0.372293	0.963363
818	PF10_0348	PF3D7_1035700	duffy binding-like merozoite surface protein (DBLMSP)	1-697	697	2094	cDNA	2.8082	0.191438	-0.0888322	0.443618	0.178389	0.963363
974	PFI1740c	PF3D7_0936000	ring-exported protein 2 (REX2)	1-119	119	360	PCR	3.25682	0.13385	-0.147162	0.394868	0.349064	0.963363
1821	PFA0135w	PF3D7_0102700	merozoite-associated tryptophan-rich antigen, putative	1-276	276	831	PCR	3.26367	0.129529	-0.151462	0.39115	0.364983	0.963363
610	PFL0245w	PF3D7_1204900	probable protein, unknown function	1-130	130	393	PCR	2.99293	0.106207	-0.174483	0.370934	0.458226	0.963363
1781	PFA0635c	PF3D7_0113300	Plasmodium exported protein (hyp1), unknown function	1-584	584	1755	PCR	2.92408	0.224554	-0.0543954	0.470992	0.113151	0.963363
1786	PFA0615w	PF3D7_0112900	Plasmodium exported protein, unknown function	1-188	188	567	PCR	3.03159	0.232093	-0.046463	0.477157	0.101245	0.963363
929	PF10_0119	PF3D7_1012200	conserved Plasmodium protein, unknown function	1-267	267	804	PCR	2.87134	0.187952	-0.0924187	0.440708	0.186576	0.963363
1536	PFD1110w	PF3D7_0423500	glideosome associated protein with multiple membrane spans 2 (GAPM2)	1-372	372	1119	PCR	3.22305	0.0752224	-0.204603	0.343682	0.599846	0.963363
517	PFL1700c	PF3D7_1235200	V-type K+-independent H+-translocating inorganic pyrophosphatase (VP2)	1-1044	1044	3135	PCR	3.01335	0.114567	-0.166267	0.378209	0.423406	0.963363
689	PF11_0344	PF3D7_1133400	apical membrane antigen 1 (AMA1)	1-622	622	1869	PCR	2.90993	0.0802529	-0.199748	0.348137	0.575605	0.963363
758	PF11_0165	PF3D7_1115700	cysteine proteinase falcipain 2a,falcipain 2 (FP2A)	1-484	484	1455	cDNA	2.78786	0.10198	-0.178624	0.367242	0.476412	0.963363
1672	PFC0330w	PF3D7_0307800	conserved Plasmodium protein, unknown function	1-699	699	2100	cDNA	2.80287	0.170923	-0.109834	0.426421	0.230442	0.963363
915	PF10_0159	PF3D7_1016300	glycophorin binding protein (GBP)	1-824	824	2475	cDNA	3.04571	0.0309324	-0.246755	0.303925	0.829396	0.963363
503	PFL1925w	PF3D7_1239700	ATP-dependent zinc metalloprotease FTSH 1 (FTSH1)	1-880	880	2643	cDNA	3.09196	0.0949431	-0.185494	0.361079	0.50751	0.963363
270	PF13_0276	PF3D7_1353200	membrane associated histidine-rich protein (MAHRP2)	1-137	137	414	PCR	3.15468	0.125167	-0.15579	0.387388	0.381486	0.963363
1600	PFD0240c	PF3D7_0404900	6-cysteine protein (P41)	1-378	378	1137	PCR	2.73239	0.1376	-0.143422	0.398088	0.335602	0.963363
1229	MAL7P1.170	PF3D7_0730800.1/PF3D7_0730800.2	Plasmodium exported protein, unknown function/Plasmodium exported protein, unknown function	1-293	293	882	cDNA	2.92196	0.137478	-0.143544	0.397983	0.336037	0.963363
936	PF10_0104	PF3D7_1010700	dolichyl-phosphate-mannose protein mannosyltransferase, putative	1-223	223	672	cDNA	2.87996	0.216322	-0.0630187	0.46423	0.127343	0.963363
798	PF11_0040	PF3D7_1102800	early transcribed membrane protein 11.2 (ETRAMP11.2)	1-94	94	285	cDNA	2.81675	0.215413	-0.0639685	0.463482	0.128989	0.963363
1771	PFB0120w	PF3D7_0202500	early transcribed membrane protein 2 (ETRAMP2)	1-106	106	321	cDNA	2.77186	0.216167	-0.0631802	0.464103	0.127621	0.963363
973	PFI1755c	PF3D7_0936300	ring-exported protein 3 (REX3)	1-326	326	981	cDNA	3.04124	0.182779	-0.097727	0.436382	0.199215	0.963363
1530	PFD1135c	PF3D7_0423900	probable protein, unknown function	1-140	140	423	PCR	3.07174	0.165494	-0.115351	0.421838	0.24581	0.963363
196	PF14_0076	PF3D7_1407900	plasmepsin I (PMI)	1-452	452	1359	PCR	2.91856	0.0702669	-0.209371	0.339281	0.624153	0.963363
1516	PFE0080c	PF3D7_0501600	rhoptry-associated protein 2 (RAP2)	1-398	398	1197	PCR	2.75734	0.138872	-0.142152	0.399179	0.331112	0.963363
1752	PFB0305c	PF3D7_0206900.1/PF3D7_0206900.2	merozoite surface protein 5 (MSP5)/merozoite surface protein 5 (MSP5)	1-272	272	819	PCR	2.67804	0.043392	-0.235002	0.315206	0.762392	0.963363
1809	PFA0245w	PF3D7_0104800	novel putative transporter 1 (NPT1)	1-577	577	1734	PCR	2.81675	0.174143	-0.106554	0.429132	0.221646	0.963363
960	PF10_0025	PF3D7_1002100	EMP1-trafficking protein (PTP5)	1-631	631	1896	cDNA	3.20698	0.0926365	-0.18774	0.359054	0.517924	0.963363
626	PFL0050c	PF3D7_1201000	conserved Plasmodium protein, unknown function	1-653	653	1962	cDNA	2.74636	0.0972845	-0.183211	0.363133	0.497049	0.963363
394	MAL13P1.94	PF3D7_1318000	conserved Plasmodium protein, unknown function	1-192	192	579	cDNA	2.96567	0.0792246	-0.200742	0.347227	0.580524	0.963363
330	PF13_0197	PF3D7_1335100	merozoite surface protein 7 (MSP7)	1-351	351	1056	PCR	3.17253	0.154146	-0.126825	0.412218	0.280142	0.963363
1518	PFE0075c	PF3D7_0501500	rhoptry-associated protein 3 (RAP3)	1-400	400	1203	PCR	2.7027	0.0980997	-0.182416	0.363847	0.493433	0.963363
1532	PFD1130w	PF3D7_0423800	cysteine-rich protective antigen (CyRPA)	1-362	362	1089	PCR	2.98679	0.157318	-0.123625	0.414913	0.270242	0.963363
677	PF11_0373	PF3D7_1136200	conserved Plasmodium protein, unknown function	1-679	679	2040	PCR	2.90551	0.163172	-0.117704	0.419875	0.25259	0.963363
179	PF14_0119	PF3D7_1412000	p1/s1 nuclease, putative	1-320	320	963	PCR	2.72373	0.103829	-0.176814	0.368858	0.468411	0.963363
1696	PFC0110w	PF3D7_0302200	cytoadherence linked asexual protein 3.2 (CLAG3.2)	1-1416	1416	4251	PCR	2.779	0.125865	-0.155098	0.387991	0.378815	0.963363
1745	PFB0340c	PF3D7_0207600	serine repeat antigen 5 (SERA5)	1-997	997	2994	PCR	2.96145	0.176674	-0.103972	0.43126	0.214898	0.963363
1753	PFB0305c	PF3D7_0206900.1/PF3D7_0206900.2	merozoite surface protein 5 (MSP5)/merozoite surface protein 5 (MSP5)	1-271	272	819	cDNA	2.67639	0.232651	-0.0458736	0.477613	0.100403	0.963363
691	PF11_0343	PF3D7_1133300	LEM3/CDC50 family protein, putative	1-366	366	1101	cDNA	3.0611	0.24632	-0.0313944	0.488728	0.0814335	0.963363
696	PF11_0338	PF3D7_1132800	aquaglyceroporin (AQP)	1-258	258	777	PCR	2.7663	0.112588	-0.168215	0.37649	0.431509	0.963363
863	PF10_0281	PF3D7_1028700	merozoite TRAP-like protein (MTRAP)	1-498	498	1497	PCR	2.80158	0.0845256	-0.195615	0.351912	0.555375	0.963363
1574	PFD0530c	PF3D7_0410700	ribosome biogenesis GTPase A, putative (RbgA)	1-904	904	2715	PCR	3.03279	0.131255	-0.149745	0.392636	0.358572	0.963363
1075	PFI0575c	PF3D7_0911800	conserved Plasmodium protein, unknown function	1-276	276	831	cDNA	2.78154	0.103501	-0.177135	0.368572	0.469823	0.963363
775	PF11_0126	PF3D7_1112000	conserved Plasmodium protein, unknown function	1-33	33	102	cDNA	2.95861	0.0289304	-0.248636	0.302105	0.840288	0.963363
525	PFL1540c	PF3D7_1232000	phenylalanyl-tRNA synthetase alpha chain, putative	1-529	529	1590	cDNA	2.71225	0.0471589	-0.231433	0.318602	0.742446	0.963363
468	PFL2395c	PF3D7_1249900	apicoplast dimethyladenosine synthase, putative	1-639	639	1920	cDNA	2.73847	0.140332	-0.140693	0.400429	0.326004	0.963363
1621	PFC1000w	PF3D7_0322400	regulator of initiation factor 2 (eIF2)	1-899	899	2700	cDNA	2.80963	0.125441	-0.155519	0.387625	0.380436	0.963363
1148	MAL8P1.37	PF3D7_0823600	lipoate-protein ligase B (LipB)	1-413	413	1242	cDNA	2.84148	0.152139	-0.128847	0.410511	0.286527	0.963363
1322	PFF1510w	PF3D7_0631100	Plasmodium exported protein (PHISTb), unknown function	1-466	466	1401	cDNA	2.812	0.129908	-0.151085	0.391476	0.363569	0.963363
358	MAL13P1.155	PF3D7_1327000	conserved Plasmodium protein, unknown function	1-1152	1152	3459	cDNA	2.81367	0.145853	-0.135164	0.405151	0.307137	0.963363
1459	PFE0785c	PF3D7_0515700	glideosome-associated protein 40, putative (GAP40)	1-456	456	1371	cDNA	2.72069	0.072857	-0.20688	0.341582	0.611397	0.963363
76	PF14_0453	PF3D7_1447700	conserved Plasmodium protein, unknown function	1-342	342	1029	cDNA	2.70101	0.107618	-0.173099	0.372164	0.452242	0.963363
1311	PF07_0016	PF3D7_0704300	conserved Plasmodium membrane protein, unknown function	1-1859	1859	5580	cDNA	3.09485	0.11673	-0.164133	0.380087	0.414644	0.963363
229	PF13_0353	PF3D7_1367500	NADH-cytochrome b5 reductase, putative	1-362	362	1089	cDNA	2.72559	0.131699	-0.149304	0.393018	0.356935	0.963363
1336	PFF1130c	PF3D7_0623500	superoxide dismutase [Fe] (SOD2)	1-258	258	777	cDNA	2.70297	0.124145	-0.156803	0.386505	0.385418	0.963363
1172	MAL8P1.84	PF3D7_0815500	conserved Plasmodium protein, unknown function	1-491	491	1476	cDNA	2.93251	0.182125	-0.098397	0.435834	0.200855	0.963363
1729	PFB0560w	PF3D7_0212500	conserved Plasmodium protein, unknown function	1-3990	3990	11973	cDNA	3.18225	0.124285	-0.156664	0.386627	0.384877	0.963363
1747	PFB0335c	PF3D7_0207500	serine repeat antigen 6 (SERA6)	1-893	893	2682	cDNA	2.99213	0.0843164	-0.195817	0.351727	0.556357	0.963363
63	PF14_0493	PF3D7_1451800	sortilin, putative	1-895	895	2688	cDNA	2.68828	0.106107	-0.174582	0.370847	0.458653	0.963363
1725	PFB0590w	PF3D7_0213000	conserved Plasmodium protein, unknown function	1-166	166	501	cDNA	2.74776	0.0850268	-0.195129	0.352354	0.553024	0.963363
1378	PFF0615c	PF3D7_0612700	6-cysteine protein (P12)	1-347	347	1044	cDNA	2.74715	0.100282	-0.180284	0.365758	0.483819	0.963363
513	PFL1740w	PF3D7_1236000	vesicle transport v-SNARE protein VTI1, putative	1-410	410	1233	cDNA	2.94169	0.140003	-0.141022	0.400148	0.327151	0.963363
498	PFL1980c	PF3D7_1241200	conserved Plasmodium protein, unknown function	1-2309	2309	6930	cDNA	2.79475	-0.0263915	-0.299795	0.251018	0.854145	0.963363
627	PFL0045c	PF3D7_1200900	Plasmodium exported protein (PHISTc), unknown function	1-383	383	1152	cDNA	2.69548	0.165691	-0.115151	0.422005	0.245241	0.963363
1632	PFC0835c	PF3D7_0318900	conserved protein, unknown function	1-440	440	1323	cDNA	2.76048	0.118092	-0.162789	0.381268	0.409183	0.963363
195	PF14_0078	PF3D7_1408100	plasmepsin III,histo-aspartic protease (HAP)	1-451	451	1356	cDNA	3.01189	0.0337247	-0.244128	0.30646	0.814257	0.963363
115	PF14_0310	PF3D7_1432800	conserved Plasmodium protein, unknown function	1-733	733	2202	cDNA	3.3303	0.0500628	-0.228676	0.321215	0.727183	0.963363
212	PF14_0033	PF3D7_1403600	selenoprotein (Sel1)	1-114	114	345	cDNA	3.32587	0.0560985	-0.222932	0.326633	0.695797	0.963363
537	PFL1430c	PF3D7_1229600	conserved Plasmodium protein, unknown function	1-1132	1132	3399	cDNA	2.71607	0.0425906	-0.23576	0.314483	0.766656	0.963363
191	PF14_0088	PF3D7_1409100	aldo-keto reductase, putative	1-1156	1156	3471	cDNA	3.18135	0.023464	-0.253761	0.297126	0.870176	0.963363
679	PF11_0370	PF3D7_1135900	3-oxo-5-alpha-steroid 4-dehydrogenase, putative	1-228	228	687	cDNA	2.74556	0.06142	-0.217851	0.331394	0.668537	0.963363
1410	PFF0085w	PF3D7_0601700	Plasmodium exported protein (PHISTa), unknown function, pseudogene	1-278	278	837	cDNA	3.00696	0.0934573	-0.186941	0.359775	0.514206	0.963363
1029	PFI1085w	PF3D7_0922100	ubiquitin-like protein, putative	1-1542	1542	4629	cDNA	2.68618	0.195916	-0.0842143	0.447347	0.168256	0.963363
1196	MAL8P1.126	PF3D7_0807700	serine protease DegP (DegP)	1-870	870	2613	cDNA	2.71146	0.195817	-0.0843171	0.447264	0.168476	0.963363
1405	PFF0155w	PF3D7_0603200	mitochondrial chaperone BCS1, putative	1-471	471	1416	cDNA	2.69992	-0.0829098	-0.350485	0.197179	0.562985	0.963363
1775	PFB0100c	PF3D7_0202000	knob-associated histidine-rich protein (KAHRP)	1-654	654	1965	cDNA	2.7216	0.0272541	-0.250209	0.30058	0.849432	0.963363
655	PF11_0425	PF3D7_1141400	phosphatidylinositol N-acetylglucosaminyltransferase subunit H, putative (PIGH)	1-288	288	867	cDNA	3.34272	0.044496	-0.233957	0.316202	0.75653	0.963363
153	PF14_0211	PF3D7_1421900	copper transporter, putative	1-160	160	483	cDNA	3.18457	-0.021921	-0.295718	0.255204	0.878647	0.963363
274	PF13_0272	PF3D7_1352500	thioredoxin-related protein, putative	1-208	208	627	cDNA	2.85444	0.0747088	-0.205097	0.343226	0.602346	0.963363
1435	PFE1130w	PF3D7_0522600	inner membrane complex protein	1-483	483	1452	cDNA	3.04937	0.0588497	-0.220307	0.329096	0.681653	0.963363
1800	PFA0425c	PF3D7_0108600	conserved Plasmodium protein, unknown function	1-306	306	921	cDNA	2.68632	-0.0790451	-0.347068	0.200915	0.581384	0.963363
725	PF11_0260	PF3D7_1124900	60S ribosomal protein L35, putative	1-105	105	318	cDNA	3.20869	-0.0470693	-0.318521	0.231517	0.742919	0.963363
1409	PFF0090w	PF3D7_0601900	conserved Plasmodium protein, unknown function	1-128	128	387	cDNA	2.94444	0.138748	-0.142276	0.399072	0.331548	0.963363
1418	PFE1490c	PF3D7_0529900	RING zinc finger protein, putative	1-284	284	855	cDNA	2.97695	0.129537	-0.151453	0.391157	0.364951	0.963363
1130	MAL8P1.17	PF3D7_0827900	protein disulfide isomerase (PDI8)	1-483	483	1452	cDNA	2.92582	0.205179	-0.0746242	0.455033	0.148637	0.963363
1521	PFE0050w	PF3D7_0501000	Plasmodium exported protein, unknown function	1-260	260	783	cDNA	3.28151	0.106006	-0.174681	0.370758	0.459085	0.963363
834	PF10_0342	PF3D7_1035100	probable protein, unknown function	1-561	561	1686	cDNA	2.69685	0.0617657	-0.217521	0.331703	0.66678	0.963363
156	PF14_0198	PF3D7_1420400	glycine--tRNA ligase (GlyRS)	1-879	879	2640	cDNA	2.84354	0.0428019	-0.23556	0.314674	0.765531	0.963363
861	PF10_0287	PF3D7_1029400	conserved Plasmodium protein, unknown function	1-501	501	1506	cDNA	3.35947	0.151805	-0.129183	0.410227	0.287599	0.963363
1581	PFD0440w	PF3D7_0408900.1/PF3D7_0408900.2	tRNA N6-adenosine threonylcarbamoyltransferase (KAE1)/tRNA N6-adenosine threonylcarbamoyltransferase (KAE1)	1-693	693	2082	cDNA	3.0726	0.177873	-0.102748	0.432267	0.211753	0.963363
469	PFL2390c	PF3D7_1249800	THO complex subunit 2, putative (THO2)	1-2932	2932	8799	cDNA	2.8967	0.0584116	-0.220725	0.328704	0.683899	0.963363
1310	MAL7P1.19	PF3D7_0704600	E3 ubiquitin-protein ligase (UT)	1-3949	3949	11850	cDNA	3.31233	0.0643258	-0.21507	0.333989	0.653825	0.963363
473	PFL2325c	PF3D7_1248500	bax inhibitor 1, putative	1-289	289	870	cDNA	3.2411	0.0751966	-0.204628	0.343659	0.599971	0.963363
738	PF11_0224	PF3D7_1121600	circumsporozoite-related antigen,exported protein 1 (EXP1)	1-162	162	489	cDNA	2.89907	0.182701	-0.0978076	0.436316	0.199412	0.963363
292	MAL13P1.231	PF3D7_1346100	protein transport protein SEC61 subunit alpha (SEC61)	1-460	460	1383	cDNA	2.79283	0.0338403	-0.244019	0.306565	0.813631	0.963363
1810	PFA0225w	PF3D7_0104400	4-hydroxy-3-methylbut-2-enyl diphosphate reductase (LytB)	1-535	535	1608	cDNA	3.10665	0.106747	-0.173954	0.371405	0.455932	0.963363
1649	PFC0645w	PF3D7_0315300	conserved Plasmodium protein, unknown function	1-355	355	1068	cDNA	2.73391	0.0599447	-0.219261	0.330076	0.676054	0.963363
535	PFL1445w	PF3D7_1230000	conserved Plasmodium protein, unknown function	1-2013	2013	6042	cDNA	2.67646	-0.0439254	-0.315688	0.234497	0.759558	0.963363
1457	PFE0805w	PF3D7_0516100	cation-transporting ATPase 1 (ATPase1)	1-2400	2400	7203	cDNA	2.70331	-0.0957396	-0.361778	0.184718	0.503939	0.963363
1381	PFF0590c	PF3D7_0612100	eukaryotic translation initiation factor 3 subunit L, putative	1-656	656	1971	cDNA	3.12463	0.0705996	-0.209051	0.339576	0.622509	0.963363
1126	MAL8P1.13	PF3D7_0828600	folate transporter 1 (FT1)	1-505	505	1518	cDNA	3.14369	0.159466	-0.121456	0.416735	0.263674	0.963363
509	PFL1825w	PF3D7_1237700	conserved Plasmodium membrane protein, unknown function	1-210	210	633	cDNA	2.70539	0.0536088	-0.225303	0.3244	0.708686	0.963363
807	PF10_0372	PF3D7_1038000.1/PF3D7_1038000.2	antigen UB05/antigen UB05	1-120	120	363	cDNA	3.19885	0.0655922	-0.213857	0.335118	0.647454	0.963363
618	PFL0110c	PF3D7_1202200	mitochondrial phosphate carrier protein (MPC)	1-324	324	975	cDNA	2.81414	0.107372	-0.173341	0.371949	0.453286	0.963363
693	PF11_0341	PF3D7_1133100	conserved membrane protein, unknown function	1-1057	1057	3174	cDNA	3.05667	0.0317206	-0.246014	0.304641	0.825116	0.963363
1707	PFB0890c	PF3D7_0219500	pseudouridine synthase, putative	1-338	338	1017	cDNA	2.75752	-0.0537784	-0.324552	0.225142	0.707806	0.963363
451	PFL2595w	PF3D7_1253900	Plasmodium exported protein (PHISTa), unknown function, pseudogene	1-179	179	540	cDNA	2.86873	0.0613951	-0.217875	0.331372	0.668663	0.963363
1779	PFA0675w	PF3D7_0114000	exported protein family 1 (EPF1)	1-1451	1451	4356	cDNA	2.74015	-0.0575331	-0.327918	0.221563	0.688409	0.963363
912	PF10_0166	PF3D7_1017100	rhoptry neck protein 12 (RON12)	26-310	285	858	Restriction enzyme	2.9559	0.0714485	-0.208235	0.340331	0.61832	0.963363
1814	PFA0210c	PF3D7_0104200	StAR-related lipid transfer protein	25-424	400	1203	Restriction enzyme	3.04506	0.137612	-0.143411	0.398098	0.335561	0.963363
1275	PF07_0068	PF3D7_0716600	cysteine desulfurase (SufS)	1-547	546	1641	cDNA	2.94444	-0.0491325	-0.320378	0.229559	0.732062	0.963363
1510	PFE0120c	PF3D7_0502400	ring-stage membrane protein 1,merozoite surface protein 8 (MSP8)	27-573	547	1644	Restriction enzyme	2.85582	0.073468	-0.206292	0.342125	0.608404	0.963363
61	PF14_0495	PF3D7_1452000	rhoptry neck protein 2 (RON2)	84-968	885	2658	Restriction enzyme	2.74336	0.131325	-0.149675	0.392697	0.358311	0.963363
1490	PFE0360c	PF3D7_0507300	conserved Plasmodium protein, unknown function	75-893	819	2460	Restriction enzyme	2.75495	-0.112913	-0.376773	0.167895	0.430172	0.963363
857	PF10_0295	PF3D7_1030200	conserved Plasmodium protein, unknown function	247-441	195	588	Restriction enzyme	2.70304	-0.0692707	-0.338394	0.210328	0.629089	0.963363
1338	PFF1120c	PF3D7_0623300	EGF-like membrane protein, putative	27-236	210	633	Restriction enzyme	2.74605	0.0236721	-0.253566	0.297316	0.869035	0.963363
922	PF10_0138	PF3D7_1014100	conserved Plasmodium protein, unknown function	22-263	242	729	Restriction enzyme	2.67596	0.213018	-0.0664677	0.461509	0.133401	0.963363
450	PF13_0010	PF3D7_1301200	glycophorin binding protein (GBPH2)	1-377	377	1134	cDNA	2.82691	-0.0323638	-0.305225	0.245409	0.821627	0.963363
623	PFL0060w	PF3D7_1201200	Plasmodium exported protein (PHISTa-like), unknown function	1-221	221	666	cDNA	3.07596	0.0568093	-0.222254	0.327269	0.692133	0.963363
1548	PFD0940w	PF3D7_0419400	conserved Plasmodium protein, unknown function	1850-2418	569	1710	Restriction enzyme	2.74813	-0.0655554	-0.335085	0.213892	0.647639	0.963363
104	PF14_0344	PF3D7_1436300	translocon component PTEX150 (PTEX150)	130-993	864	2595	Restriction enzyme	2.96663	0.176742	-0.103903	0.431317	0.214719	0.963363
539	PFL1385c	PF3D7_1228600	merozoite surface protein 9 (MSP9)	1-743	743	2232	cDNA	2.80023	0.0504109	-0.228345	0.321528	0.72536	0.963363
331	PF13_0196	PF3D7_1335000	MSP7-like protein (MSRP1)	23-380	358	1077	Restriction enzyme	2.84772	0.038324	-0.239792	0.310627	0.789468	0.963363
1348	PFF0995c	PF3D7_0620400	merozoite surface protein 10 (MSP10)	29-506	478	1437	Restriction enzyme	3.25101	-0.0404961	-0.312591	0.237741	0.777831	0.963363
332	MAL13P1.174	PF3D7_1334800	MSP7-like protein (MSRP2)	23-281	259	780	Restriction enzyme	2.90352	0.0662516	-0.213225	0.335706	0.644146	0.963363
453	PFL2505c	PF3D7_1252100	rhoptry neck protein 3 (RON3)	574-811	238	717	Restriction enzyme	2.67653	0.0280822	-0.249432	0.301334	0.844912	0.963363
1258	MAL7P1.119	PF3D7_0722200	rhoptry-associated leucine zipper-like protein 1 (RALP1)	396-710	315	948	Restriction enzyme	2.69065	0.0199915	-0.257008	0.293956	0.889259	0.963363
1746	PFB0340c	PF3D7_0207600	serine repeat antigen 5 (SERA5)	1-335	335	1008	Restriction enzyme	2.71574	0.245868	-0.0318757	0.488361	0.0820129	0.963363
1693	PFC0120w	PF3D7_0302500	cytoadherence linked asexual protein 3.1 (CLAG3.1)	25-721	697	2094	Restriction enzyme	2.69452	0.0714106	-0.208272	0.340297	0.618507	0.963363
131	PF14_0255	PF3D7_1427600	CorA-like Mg2+ transporter protein, putative	1-478	478	1437	cDNA	3.10078	-0.10343	-0.36851	0.177204	0.47013	0.963363
1396	PFF0335c	PF3D7_0606800	probable protein, unknown function	24-299	276	831	Restriction enzyme	2.70013	0.0816529	-0.198395	0.349375	0.568939	0.963363
1230	MAL7P1.170	PF3D7_0730800.1/PF3D7_0730800.2	Plasmodium exported protein, unknown function/Plasmodium exported protein, unknown function	53-298	246	741	Restriction enzyme	2.67646	-0.110163	-0.374381	0.1706	0.441559	0.963363
833	PF10_0342	PF3D7_1035100	probable protein, unknown function	27-561	535	1608	Restriction enzyme	2.94204	0.0430566	-0.235319	0.314904	0.764176	0.963363
72	PF14_0467	PF3D7_1449000	gamete egress and sporozoite traversal protein, putative (GEST)	1-248	248	747	cDNA	2.73126	-0.103875	-0.368899	0.176769	0.468212	0.963363
1719	PFB0680w	PF3D7_0214900	rhoptry neck protein 6 (RON6)	124-950	827	2484	Restriction enzyme	3.14759	0.153283	-0.127695	0.411484	0.282876	0.963363
1187	PF08_0091	PF3D7_0811600	conserved Plasmodium protein, unknown function	21-658	638	1917	Restriction enzyme	2.69148	-0.0204424	-0.294368	0.256587	0.886777	0.963363
617	PFL0125c	PF3D7_1202500	trimethylguanosine synthase, putative	1-1066	1066	3201	cDNA	2.68898	-0.101787	-0.367074	0.178812	0.477248	0.963363
328	PF13_0197	PF3D7_1335100	merozoite surface protein 7 (MSP7)	24-351	328	987	Restriction enzyme	3.54309	0.243512	-0.034379	0.486451	0.0850811	0.963363
1123	PF08_0008	PF3D7_0828800	GPI-anchored micronemal antigen (GAMA)	25-714	690	2073	Restriction enzyme	2.81063	-0.0228971	-0.296609	0.254291	0.873287	0.963363
1485	PFE0370c	PF3D7_0507500	subtilisin-like protease 1 (SUB1)	1-688	688	2067	Restriction enzyme	2.84786	-0.0289685	-0.30214	0.2486	0.840081	0.963363
1701	PFB0935w	PF3D7_0220800	cytoadherence linked asexual protein 2 (CLAG2)	25-732	708	2127	Restriction enzyme	2.85596	0.0248595	-0.252454	0.298399	0.862528	0.963363
1527	PFD1155w	PF3D7_0424300	erythrocyte binding antigen-165, pseudogene (EBA165)	1-1388	1388	4167	cDNA	2.99548	-0.1341	-0.395083	0.146913	0.348158	0.963363
801	PF11_0037	PF3D7_1102500	Plasmodium exported protein (PHISTb), unknown function (GEXP02)	1-624	624	1875	cDNA	3.11392	0.0319068	-0.245839	0.30481	0.824106	0.963363
1194	PF08_0108	PF3D7_0808200	plasmepsin X	36-573	538	1617	Restriction enzyme	2.83486	0.0404147	-0.237818	0.312518	0.778267	0.963363
121	PF14_0293	PF3D7_1431400	conserved Plasmodium protein, unknown function	150-978	829	2490	Restriction enzyme	3.01371	-0.113747	-0.377498	0.167073	0.42675	0.963363
730	PF11_0251	PF3D7_1124000	endoplasmic reticulum oxidoreductin, putative (ERO1)	1-421	421	1266	cDNA	2.73271	0.0175196	-0.259316	0.291695	0.902881	0.971644
882	PF10_0238	PF3D7_1024500	conserved Plasmodium protein, unknown function	1-264	264	795	cDNA	3.06425	0.017767	-0.259085	0.291921	0.901516	0.971644
568	PFL0915c	PF3D7_1218800	secreted ookinete protein, putative (PSOP17)	1-141	141	426	PCR	2.75241	0.00979371	-0.266509	0.284609	0.945619	0.976784
342	PF13_0172	PF3D7_1332100	conserved Plasmodium membrane protein, unknown function	1-522	522	1569	PCR	2.70645	0.00959355	-0.266695	0.284425	0.946729	0.976784
1262	PF07_0087	PF3D7_0721100	conserved Plasmodium protein, unknown function	1-244	244	735	PCR	2.73963	-0.0148199	-0.289222	0.261833	0.917791	0.976784
1793	PFA0490w	PF3D7_0110000	conserved Plasmodium protein, unknown function	1-234	234	705	PCR	2.92342	0.0101565	-0.266172	0.284943	0.943608	0.976784
1500	PFE0260w	PF3D7_0505300	UDP-N-acetyl glucosamine:UMP antiporter	1-611	611	1836	PCR	3.25335	-0.0135961	-0.2881	0.262973	0.924559	0.976784
585	PFL0655w	PF3D7_1213500	integral membrane protein GPR180, putative	1-698	698	2097	PCR	2.69774	-0.0111174	-0.285825	0.265279	0.938283	0.976784
1244	PF07_0107	PF3D7_0726100	Plasmodium exported protein, unknown function	1-803	803	2412	cDNA	2.67918	-0.00991111	-0.284717	0.2664	0.944969	0.976784
809	PF10_0366	PF3D7_1037300	ADP/ATP transporter on adenylate translocase (ADT)	1-301	301	906	cDNA	3.10534	0.015538	-0.261164	0.28988	0.913822	0.976784
174	PF14_0132	PF3D7_1413400	30S ribosomal protein S9, putative	1-556	556	1671	cDNA	2.857	0.0102135	-0.266119	0.284995	0.943292	0.976784
1549	PFD0940w	PF3D7_0419400	conserved Plasmodium protein, unknown function	27-650	624	1875	Restriction enzyme	2.92456	0.0148939	-0.261764	0.28929	0.917382	0.976784
271	PF13_0275	PF3D7_1353100	Plasmodium exported protein, unknown function	1-285	285	858	cDNA	2.77467	-0.00996933	-0.284771	0.266346	0.944646	0.976784
1280	PF07_0061	PF3D7_0715200	conserved Plasmodium protein, unknown function	1374-1993	620	1863	Restriction enzyme	2.69917	0.013782	-0.2628	0.288271	0.923531	0.976784
611	PFL0245w	PF3D7_1204900	probable protein, unknown function	35-130	96	291	Restriction enzyme	2.69093	-0.0131596	-0.2877	0.263379	0.926974	0.976784
1228	MAL7P1.170	PF3D7_0730800.1/PF3D7_0730800.2	Plasmodium exported protein, unknown function/Plasmodium exported protein, unknown function	1-293	293	882	PCR	2.84103	-0.00891749	-0.283804	0.267323	0.950478	0.977549
574	PFL0800c	PF3D7_1216600	cell traversal protein for ookinetes and sporozoites (CelTOS)	1-182	182	549	PCR	3.18892	0.00798415	-0.26819	0.282945	0.955656	0.979774
1470	PFE0565w	PF3D7_0511400	conserved Plasmodium protein, unknown function	1-381	381	1146	PCR	2.81104	0.00569283	-0.270315	0.280836	0.968374	0.989691
1325	PFF1430c	PF3D7_0629500	amino acid transporter, putative	1-606	606	1821	cDNA	2.74752	-0.00460268	-0.279831	0.271325	0.974428	0.992756
417	MAL13P1.56	PF3D7_1311800	M1-family alanyl aminopeptidase (M1AAP)	1-1085	1085	3258	cDNA	2.90905	0.00380511	-0.272064	0.279096	0.978858	0.994153
562	PFL1020w	PF3D7_1221200	conserved Plasmodium protein, unknown function	1-106	106	321	PCR	3.36451	-0.00166386	-0.27712	0.274045	0.990754	0.996889
390	PF13_0103	PF3D7_1318900	conserved Plasmodium protein, unknown function	1-581	581	1746	PCR	2.72055	0.00223428	-0.273518	0.277647	0.987585	0.996889
687	PF11_0344	PF3D7_1133400	apical membrane antigen 1 (AMA1)	25-546	522	1569	Restriction enzyme	2.75632	-0.00217382	-0.277591	0.273574	0.987921	0.996889
802	PF11_0035	PF3D7_1102300	Plasmodium exported protein, unknown function	1-324	324	975	PCR	3.23759	-0.000189099	-0.275758	0.275409	0.998949	0.998949
45	PF14_0567	PF3D7_1459400	conserved Plasmodium protein, unknown function	1-340	340	1023	PCR	3.00759	-0.000237282	-0.275803	0.275364	0.998681	0.998949
